# Supplementary material for: Analysis of the retinal gene expression profile after hypoxic preconditioning identifies candidate genes for neuroprotection
Source: BMC Genomics. 2008 Feb 8;9:73. doi: 10.1186/1471-2164-9-73 (PMC2270833; doi:10.1186/1471-2164-9-73)
Supplement: Additional file 2 — Table 1, 2, 3 Gene Lists of differentially regulated genes. Table 1 List of differentially regulated genes immediately after hypoxia (H0). Table 2 List of differentially regulated genes 2 h after hypoxia (H2). Table 3 List of differentially regulated genes 4 h after hypoxia (H4). File contains all genes found to be differentially regulated immediately after hypoxia (Table 5 H0), 2 h after hypoxia (Table 6, H2) and 4 h after hypoxia (Table 7, H4). [file 1471-2164-9-73-S2.xls]

## Sheet: Table 1
TABLE 1 Differentially regulated genes by hypoxic preconditioning H0.
AffymetrixID	pValue	Fold change	Gene
1440257_at	2.48279e-07	118.357	oocyte specific homeobox 6
1433837_at	6.9386e-05	35.6295	RIKEN cDNA 8430408G22 gene
1424638_at	3.00053e-05	30.4844	cyclin-dependent kinase inhibitor 1A (P21)
1454409_at	2.07169e-06	24.0173	RIKEN cDNA 4833408G04 gene
1418190_at	1.98222e-05	22.5491	paraoxonase 1
1422832_at	6.1994e-05	22.0851	retinal G protein coupled receptor
1454608_x_at	0.00026744	20.1122	transthyretin
1455913_x_at	0.000310957	19.9733	transthyretin
1458610_at	0.000195109	17.3998	---
1416434_at	2.70454e-05	17.0181	Bcl2-like 10
1444487_at	6.5417e-06	16.1672	---
1441228_at	7.2111e-05	11.6803	PREDICTED: similar to vascular early response gene protein [Mus musculus], mRNA sequence
1438815_at	0.000101469	10.7331	histone 2, H2aa2
1416077_at	0.000248019	10.5927	adrenomedullin
1430197_a_at	5.3557e-05	10.2674	phosphatidylinositol transfer protein, membrane-associated 2
1428942_at	5.1188e-06	9.72029	metallothionein 2
1418808_at	9.8208e-05	9.72029	retinol dehydrogenase 5
1427221_at	0.000128871	9.33079	X transporter protein 3 similar 1 gene
1430817_at	0.000266245	8.60396	sterile alpha motif domain containing 7
1447494_at	5.7715e-06	7.15028	RIKEN cDNA 2600013E07 gene
1428352_at	6.0517e-05	7.05673	arrestin domain containing 2
1446587_at	0.000232092	6.93069	Transcribed locus
1424838_at	0.000120631	6.81635	RIKEN cDNA A330049M08 gene
1426117_a_at	0.00018024	6.75521	solute carrier family 19 (thiamine transporter), member 2
1430357_at	5.8423e-05	6.28102	H3 histone, family 3B
1422557_s_at	5.4216e-06	6.25929	metallothionein 1
1454991_at	0.000139272	6.10927	solute carrier family 7 (cationic amino acid transporter, y+ system), member 1
1429348_at	0.00035515	5.85634	sema domain, immunoglobulin domain (Ig), short basic domain, secreted, (semaphorin) 3C
1442366_at	6.1532e-05	5.61389	RIKEN cDNA 6820408C15 gene (6820408C15Rik), mRNA
1441673_at	0.000139215	5.28169	expressed sequence C80120
1448231_at	1.88501e-06	5.01066	FK506 binding protein 5
1435918_at	0.000181976	4.94167	cDNA sequence BC055107
1418093_a_at	3.9576e-06	4.70437	epidermal growth factor
1423785_at	0.00036492	4.44136	EGL nine homolog 1 (C. elegans)
1416309_at	0.000163701	4.43213	nucleolar and spindle associated protein 1
1455385_at	0.000158024	4.39542	SEC15-like 1 (S. cerevisiae)
1454018_at	0.000249767	4.3319	tousled-like kinase 2 (Arabidopsis)
1428923_at	3.4692e-05	4.27522	protein phosphatase 1, regulatory (inhibitor) subunit 3G
1444528_at	7.2483e-05	4.25158	Zinc finger protein 316 (Zfp316), mRNA
1449007_at	0.000123554	4.21344	B-cell translocation gene 3
1455475_at	0.000267688	4.15544	RIKEN cDNA 3110057O12 gene
1452534_a_at	7.4291e-05	4.05865	high mobility group box 2
1422803_at	0.000298361	4.04461	follistatin-like 3
1434203_at	0.000193383	3.93947	cDNA sequence BC055107
1453303_at	0.000107858	3.92856	RIKEN cDNA 4833417J20 gene
1431308_at	0.00036618	3.91497	RIKEN cDNA 5730557B15 gene
1427507_at	0.000166537	3.89062	tripartite motif protein 17
1416125_at	1.05276e-05	3.85305	FK506 binding protein 5
1458669_at	0.000151183	3.71922	Transcribed locus
1459331_at	0.000195472	3.6604	surfeit gene 6
1442025_a_at	0.000106863	3.6075	---
1451959_a_at	1.73713e-05	3.55537	vascular endothelial growth factor A
1456676_a_at	0.000226291	3.55537	6-phosphofructo-2-kinase/fructose-2,6-biphosphatase 3
1445443_at	0.000133959	3.51616	---
1425809_at	0.00034519	3.49671	Fatty acid binding protein 4, adipocyte (Fabp4), mRNA
1423233_at	0.00038307	3.47256	CCAAT/enhancer binding protein (C/EBP), delta
1440555_at	1.02883e-05	3.44857	Ras-related GTP binding D
1436279_at	8.4587e-06	3.4011	Solute carrier family 26, member 7 (Slc26a7), mRNA
1417887_at	5.874e-05	3.39874	RIKEN cDNA 1110055N21 gene
1424143_a_at	0.000174386	3.36592	retroviral integration site 2
1424144_at	0.00037672	3.28297	retroviral integration site 2
1419089_at	4.4942e-05	3.27615	tissue inhibitor of metalloproteinase 3
1451325_at	4.6989e-05	3.26029	forty-two-three domain containing 1
1448359_a_at	7.1071e-05	3.23104	HIG1 domain family, member 1A
1434202_a_at	0.000112753	3.2288	cDNA sequence BC055107
1436006_at	0.00026245	3.17994	eukaryotic translation initiation factor 2 alpha kinase 1
1454617_at	5.1459e-05	3.14705	arrestin domain containing 3
1454623_at	0.00036572	3.12965	similar to Carboxypeptidase A2 precursor
1427364_a_at	0.000104267	3.12748	ornithine decarboxylase, structural 1 /// similar to Ornithine decarboxylase (ODC) /// similar to Ornithine decarboxylase (ODC)
1425895_a_at	0.000108139	3.09942	inhibitor of DNA binding 1
1449335_at	8.2073e-05	3.09728	tissue inhibitor of metalloproteinase 3
1422885_at	1.32903e-05	3.09513	small nuclear ribonucleoprotein D3
1436605_at	0.000112507	3.09513	transketolase
1419029_at	5.212e-05	3.08228	ERO1-like (S. cerevisiae)
1443196_at	5.6365e-05	3.02514	13 days embryo heart cDNA, RIKEN full-length enriched library, clone:D330001J12 product:unclassifiable, full insert sequence
1437313_x_at	7.8059e-05	3.00008	high mobility group box 2
1433814_at	0.00037743	2.99177	Transcribed locus
1449324_at	2.0133e-05	2.97523	ERO1-like (S. cerevisiae)
1454949_at	0.00035566	2.97111	Ubiquitin specific peptidase 7 (Usp7), mRNA
1437818_at	0.000141517	2.95468	RIKEN cDNA 9430016H08 gene
1419030_at	6.6858e-06	2.92817	ERO1-like (S. cerevisiae)
1423865_at	3.1765e-05	2.92817	solute carrier family 44, member 1
1429183_at	9.5851e-05	2.90593	plakophilin 2
1448607_at	0.000262344	2.9019	pre-B-cell colony-enhancing factor 1
1429050_at	6.504e-05	2.87986	cysteine-rich hydrophobic domain 2
1434570_at	0.000228516	2.84218	cDNA sequence AK122525
1440932_at	0.0003692	2.79142	---
1457451_at	0.000104526	2.78369	---
1416432_at	1.391e-05	2.77214	6-phosphofructo-2-kinase/fructose-2,6-biphosphatase 3
1442397_at	6.1793e-05	2.74157	nuclear transcription factor, X-box binding 1
1436531_at	0.000293193	2.73967	methionine aminopeptidase 2
1450725_s_at	0.000171891	2.73208	carbonic anhydrase 14
1433674_a_at	0.00011106	2.70382	RNA, U22 small nucleolar
1438681_at	7.6731e-05	2.6926	alkB, alkylation repair homolog (E. coli)
1418370_at	9.1592e-05	2.68887	troponin C, cardiac/slow skeletal
1452891_at	0.000141048	2.67957	RIKEN cDNA 5730568A12 gene
1428544_at	9.3756e-05	2.67215	RIKEN cDNA 0610007L01 gene
1452414_s_at	0.000300782	2.6666	DNA segment, Chr 19, ERATO Doi 678, expressed
1428823_at	0.000153081	2.65921	HD domain containing 2
1419024_at	0.00032058	2.65921	protein tyrosine phosphatase 4a1
1417149_at	0.000108159	2.64634	procollagen-proline, 2-oxoglutarate 4-dioxygenase (proline 4-hydroxylase), alpha II polypeptide
1441315_s_at	0.00032571	2.64634	solute carrier family 19 (thiamine transporter), member 2
1430746_at	0.000258587	2.64085	RIKEN cDNA 1110050P16 gene
1416039_x_at	0.000107418	2.61172	cysteine rich protein 61
1450412_at	8.8295e-05	2.59728	transducin (beta)-like 2
1430798_x_at	0.000201526	2.59548	mitochondrial ribosomal protein L15
1455420_at	5.1448e-05	2.59188	RAD23b homolog (S. cerevisiae)
1435875_at	3.1755e-06	2.57398	protein kinase, AMP-activated, beta 2 non-catalytic subunit
1416481_s_at	0.000298381	2.57398	HIG1 domain family, member 1A
1429089_s_at	0.00029993	2.54912	RIKEN cDNA 2900026A02 gene
1435245_at	5.2941e-05	2.53327	glutaminase 2 (liver, mitochondrial)
1455002_at	0.000226722	2.53151	protein tyrosine phosphatase 4a1
1456748_a_at	3.8291e-05	2.51577	4-nitrophenylphosphatase domain and non-neuronal SNAP25-like protein homolog 1 (C. elegans)
1437088_at	0.000201662	2.5088	SDA1 domain containing 1
1431212_a_at	0.00010318	2.50533	RIKEN cDNA 3300001M20 gene
1446769_at	3.2004e-05	2.4863	RIKEN cDNA 2810439F02 gene
1426417_at	0.00032499	2.46058	Yip1 domain family, member 4
1437785_at	3.6649e-05	2.45547	a disintegrin-like and metallopeptidase (reprolysin type) with thrombospondin type 1 motif, 9
1416512_at	0.000202856	2.43682	nucleotide binding protein 2
1454109_a_at	9.5403e-05	2.40494	phosphatidylserine receptor
1419087_s_at	0.00033316	2.39164	splicing factor 3a, subunit 1
1438761_a_at	2.94808e-05	2.38171	ornithine decarboxylase, structural 1 /// similar to Ornithine decarboxylase (ODC) /// similar to Ornithine decarboxylase (ODC)
1453851_a_at	0.000308457	2.33755	growth arrest and DNA-damage-inducible 45 gamma
1455320_at	0.00014932	2.3327	expressed sequence AI480535
1439677_at	0.000133355	2.32302	epilepsy, progressive myoclonic epilepsy, type 2 gene alpha
1416749_at	0.00038473	2.32141	HtrA serine peptidase 1
1434952_at	0.000246056	2.3198	Cytochrome c oxidase subunit IV isoform 1 (Cox4i1), mRNA
1438046_at	3.8191e-05	2.30697	expressed sequence AU019823
1426727_s_at	0.00037587	2.30378	protein phosphatase 1, regulatory subunit 10 /// hypothetical protein LOC545202
1455782_at	9.5311e-05	2.28628	sterile alpha motif domain containing 7
1420909_at	0.000304099	2.25168	vascular endothelial growth factor A
1416344_at	0.000278017	2.21914	lysosomal membrane glycoprotein 2
1422476_at	0.000116371	2.2084	interferon gamma inducible protein 30
1426721_s_at	0.00035377	2.20687	TCDD-inducible poly(ADP-ribose) polymerase
1440179_x_at	6.6301e-05	2.20534	similar to hypothetical protein MGC26996; chromosome 6 open reading frame 172
1438606_a_at	8.0349e-05	2.19923	chloride intracellular channel 4 (mitochondrial)
1455254_at	0.000205617	2.13022	RIKEN cDNA 4833420G11 gene
1459897_a_at	0.000230612	2.12579	suprabasin
1425732_a_at	0.00033976	2.12285	Max interacting protein 1
1444241_at	0.000144929	2.1038	WW domain containing adaptor with coiled-coil
1428529_at	7.1057e-06	2.09362	RIKEN cDNA 2810026P18 gene
1435351_at	1.85349e-06	2.08349	RIKEN cDNA 2310026E23 gene
1458046_at	0.00036917	2.08349	---
1420138_at	0.000169245	2.06623	solute carrier family 19 (sodium/hydrogen exchanger), member 1
1452050_at	6.0234e-05	2.06051	calcium/calmodulin-dependent protein kinase ID
1425477_x_at	0.00034286	2.05765	histocompatibility 2, class II antigen A, beta 1
1448654_at	0.000205405	2.04202	mitochondrial carrier homolog 2 (C. elegans)
1438251_x_at	0.000101884	2.03637	HtrA serine peptidase 1
1449341_a_at	1.96313e-05	2.02933	stomatin
1454903_at	0.000234716	1.98206	nerve growth factor receptor (TNFR superfamily, member 16)
1426600_at	0.000112368	1.98069	solute carrier family 2 (facilitated glucose transporter), member 1
1434012_at	0.000266359	1.95884	RIKEN cDNA 1110055N21 gene
1435870_at	0.000120695	1.95206	Synaptonemal complex protein 3 (Sycp3), mRNA
1459978_x_at	5.2759e-05	1.94801	gene model 877, (NCBI)
1421884_at	0.000218307	1.92252	Son of sevenless homolog 1 (Drosophila)
1418777_at	0.000267738	1.90528	chemokine (C-C motif) ligand 25
1417288_at	3.4453e-05	1.90396	pleckstrin homology domain-containing, family A (phosphoinositide binding specific) member 2
1428754_at	3.6976e-05	1.86477	RIKEN cDNA 3300001M20 gene
1436050_x_at	0.000256706	1.86477	hairy and enhancer of split 6 (Drosophila)
1454937_at	0.000241224	1.85446	RIKEN cDNA B630005N14 gene
1419938_s_at	0.000155818	1.85189	---
1433436_s_at	0.00032398	1.85061	thiamine triphosphatase
1456005_a_at	3.9756e-05	1.84548	BCL2-like 11 (apoptosis facilitator)
1426288_at	0.000175909	1.84548	low density lipoprotein receptor-related protein 4
1451893_s_at	0.000246465	1.84548	membrane associated guanylate kinase, WW and PDZ domain containing 1
1457275_at	0.000234799	1.84165	desmuslin
1435448_at	0.000131445	1.82766	BCL2-like 11 (apoptosis facilitator)
1455671_at	0.000233252	1.82513	COMM domain containing 8
1426594_at	0.00011977	1.82008	FERM domain containing 4B
1453344_at	0.000116605	1.81756	RIKEN cDNA 1810032O08 gene
1416129_at	0.00035436	1.77769	ERBB receptor feedback inhibitor 1
1456355_s_at	6.8968e-05	1.76908	sensitivity to red light reduced homolog (Arabidopsis)
1451872_a_at	9.5857e-06	1.73388	neuralized-like homolog (Drosophila)
1424526_a_at	0.000123901	1.73267	TDP-glucose 4,6-dehydratase
1423480_at	0.000139804	1.73267	nucleolar protein 11
1448276_at	0.000276959	1.71951	tetraspanin 4
1418561_at	0.0003567	1.71951	splicing factor 3b, subunit 1
1439032_at	9.0459e-05	1.70764	RIKEN cDNA 2410007P03 gene
1436209_at	5.6901e-05	1.70527	DnaJ (Hsp40) homolog, subfamily C, member 16
1427171_at	0.000130998	1.69937	rearranged L-myc fusion sequence
1434680_at	0.0003249	1.69819	pleckstrin homology domain containing, family G (with RhoGef domain) member 3
1422677_at	0.000263535	1.69702	diacylglycerol O-acyltransferase 2
1423337_at	0.00035115	1.68063	origin recognition complex, subunit 4-like (S. cerevisiae)
1426474_at	0.000202384	1.67714	ATP synthase mitochondrial F1 complex assembly factor 2
1455429_at	1.86559e-05	1.6644	expressed sequence AI450540
1455726_at	0.0002984	1.65749	gene model 71, (NCBI)
1437615_s_at	1.06298e-05	1.64604	Vacuolar protein sorting 37C (yeast), mRNA (cDNA clone MGC:32338 IMAGE:5029143)
1456390_at	7.4913e-05	1.6449	protein phosphatase 2a, catalytic subunit, alpha isoform
1456775_at	4.2894e-05	1.64376	RIKEN cDNA 2810013E07 gene
1450425_a_at	0.000288911	1.63467	RIKEN cDNA 2700062C07 gene
1425054_a_at	2.22979e-05	1.62789	RIKEN cDNA 2510006D16 gene
1436100_at	0.000149688	1.6245	SH2 domain containing 5
1454802_x_at	2.41458e-05	1.61888	ariadne homolog 2 (Drosophila)
1424197_s_at	0.000194537	1.60659	Fanconi anemia, complementation group E
1451342_at	3.9429e-05	1.58667	spondin 1, (f-spondin) extracellular matrix protein
1444682_at	8.3415e-05	1.58227	cDNA Sequence BC037032
1416135_at	7.0471e-05	1.57899	apurinic/apyrimidinic endonuclease 1
1448769_at	0.000212764	1.57352	solute carrier family 35, member B1
1437630_at	0.00035534	1.57243	DNA segment, Chr 16, Brigham & Women's Genetics 1547 expressed
1434011_a_at	7.3281e-05	1.56591	RIKEN cDNA 1110055N21 gene
1429080_at	9.623e-05	1.56374	M-phase phosphoprotein 10 (U3 small nucleolar ribonucleoprotein)
1417509_at	3.401e-06	1.55725	ring finger protein (C3HC4 type) 19
1431423_a_at	1.43799e-05	1.54864	mediator of RNA polymerase II transcription, subunit 8 homolog (yeast)
1415723_at	7.8869e-05	1.54221	eukaryotic translation initiation factor 5
1441659_at	0.000294139	1.53794	D4, zinc and double PHD fingers, family 3
1449884_at	0.000136622	1.52203	EF-hand calcium binding domain 2
1424892_at	0.00034808	1.51257	zinc finger protein 95
1426999_at	0.000166058	1.51047	RIKEN cDNA 2700069A02 gene
1417900_a_at	0.00037592	1.50943	very low density lipoprotein receptor
1456910_at	0.000247631	1.50525	Transcribed locus
1429083_at	0.000205794	1.50316	amylo-1,6-glucosidase, 4-alpha-glucanotransferase
1448706_at	0.000265081	1.48968	Traf and Tnf receptor associated protein
1425966_x_at	0.000237604	1.47734	ubiquitin C
1455354_at	8.1006e-05	1.47325	WD repeat domain 22
1434465_x_at	0.000109228	1.46104	very low density lipoprotein receptor
1452771_s_at	4.3137e-05	1.46003	acyl-CoA synthetase long-chain family member 3
1417508_at	0.000138096	1.43893	ring finger protein (C3HC4 type) 19
1421528_a_at	0.000221108	1.43296	surfeit gene 5
1449702_at	0.000302957	1.43197	zinc finger, AN1-type domain 2A
1452691_at	8.7023e-05	1.42011	RNA binding motif protein 17
1458218_s_at	0.00032951	1.40834	phosphodiesterase 7A
1452693_at	0.00035691	1.40542	DEAH (Asp-Glu-Ala-His) box polypeptide 35
1460109_at	0.000163871	1.36983	DNA segment, Chr 8, ERATO Doi 325, expressed, mRNA (cDNA clone MGC:36794 IMAGE:3498003)
1435715_x_at	0.00033561	1.36888	thymine DNA glycosylase /// similar to Thymine DNA glycosylase /// similar to Thymine DNA glycosylase
1448744_at	0.000114888	1.35472	galactosamine (N-acetyl)-6-sulfate sulfatase
1429667_at	8.2964e-05	1.35379	RIKEN cDNA E130119J07 gene
1423699_at	0.000231602	1.35191	DNA segment, Chr 15, ERATO Doi 785, expressed
1452784_at	0.000283203	1.34723	integrin alpha V
1423059_at	0.000132421	1.34257	PTK2 protein tyrosine kinase 2
1437087_at	0.000198435	1.33978	Expressed sequence R75581 (R75581), mRNA
1438446_x_at	9.8206e-05	1.33886	putative phosphatase
1436223_at	0.00033255	1.33793	PREDICTED: integrin beta 8 [Mus musculus], mRNA sequence
1438040_a_at	0.00019203	1.32501	tumor rejection antigen gp96
1450015_x_at	0.00037043	1.30949	sphingosine-1-phosphate phosphatase 1
1428153_at	7.3738e-05	1.29954	mitochondrial ribosomal protein S10
1434314_s_at	6.5464e-05	1.27987	RAB11 family interacting protein 5 (class I)
1423447_at	0.00033514	1.27633	caseinolytic peptidase X (E.coli)
1455959_s_at	0.00036529	1.27015	glutamate-cysteine ligase, catalytic subunit
1429615_at	0.000124321	1.25788	zinc finger protein 91
1423181_s_at	0.000154371	1.25788	chloride channel, nucleotide-sensitive, 1A
1417349_at	0.000124108	1.22859	pallidin
1423255_at	0.00034569	1.2201	ATPase, H+ transporting, V1 subunit G isoform 1
1431826_a_at	1.13051e-05	1.21588	BR serine/threonine kinase 2
1438218_at	7.2154e-05	1.19914	zinc finger and BTB domain containing 24
1415749_a_at	3.415e-06	1.18756	Ras-related GTP binding C
1434995_s_at	3.3041e-05	1.09354	death effector domain-containing
1419377_at	0.00032354	1.08298	---
1420828_s_at	0.000201853	0.903753	tyrosine 3-monooxygenase/tryptophan 5-monooxygenase activation protein, theta polypeptide
1423187_at	4.2403e-05	0.859756	gamma-aminobutyric acid (GABA-A) receptor-associated protein-like 2
1454641_at	0.00037164	0.852044	CGG triplet repeat binding protein 1
1448484_at	6.7541e-05	0.845572	S-adenosylmethionine decarboxylase 1
1415683_at	0.000165936	0.839731	N-myristoyltransferase 1
1423132_a_at	0.000171638	0.832776	RIKEN cDNA 5730427N09 gene /// similar to TGF beta-inducible nuclear protein 1 (L-name related LNR42)
1435767_at	0.000102555	0.813943	sodium channel, voltage-gated, type III, beta
1420871_at	0.00033192	0.811127	guanylate cyclase 1, soluble, beta 3
1456377_x_at	5.7005e-05	0.810003	RIKEN cDNA 0610025L06 gene
1437309_a_at	0.000193657	0.809442	replication protein A1
1424002_at	0.000281601	0.797745	phosducin-like 3
1416628_at	0.000123932	0.795536	RIKEN cDNA 0610006I08 gene
1422568_at	2.13738e-05	0.791686	nuclear distribution gene E-like homolog 1 (A. nidulans)
1417206_at	0.000282478	0.785128	uroporphyrinogen decarboxylase
1420872_at	0.000272629	0.783497	guanylate cyclase 1, soluble, beta 3
1428374_at	0.000193233	0.779165	glucuronyl C5-epimerase
1417660_s_at	0.000267853	0.772711	vacuolar protein sorting 29 (S. pombe)
1425020_at	2.45921e-05	0.769504	UBX domain containing 4 /// similar to Ubxd4 protein
1455126_x_at	0.000158685	0.765779	RIKEN cDNA 2310028O11 gene
1415772_at	0.000189561	0.765248	nucleolin
1416153_at	0.00034836	0.765248	signal recognition particle 54
1423709_s_at	0.00038122	0.763659	phenylalanine-tRNA synthetase-like, beta subunit
1418792_at	0.000165235	0.761544	SH3-domain GRB2-like 2
1448357_at	0.00036854	0.75576	small nuclear ribonucleoprotein polypeptide G
1436101_at	0.000178128	0.752102	ring finger protein 24
1448761_a_at	0.000231828	0.75054	coatomer protein complex, subunit gamma 2
1455940_x_at	0.00020585	0.742776	WD repeat domain 6
1448809_at	0.00032438	0.738669	chromosome segregation 1-like (S. cerevisiae)
1448203_at	0.000234022	0.736113	ATP synthase, H+ transporting, mitochondrial F0 complex, subunit g
1423655_a_at	7.1618e-05	0.734584	RIKEN cDNA 1500010J02 gene
1452754_at	9.588e-05	0.734075	RIKEN cDNA 5730592L21 gene
1434955_at	2.92572e-07	0.730016	membrane-associated ring finger (C3HC4) 1
1424828_a_at	0.000127627	0.72951	fumarate hydratase 1
1450258_a_at	0.000308638	0.729005	ELAV (embryonic lethal, abnormal vision, Drosophila)-like 4 (Hu antigen D)
1436889_at	0.00012079	0.726986	gamma-aminobutyric acid (GABA-A) receptor, subunit alpha 1
1433794_at	8.8485e-05	0.726483	amyotrophic lateral sclerosis 4 homolog (human)
1428503_a_at	7.914e-06	0.713013	NFKB inhibitor interacting Ras-like protein 1
1451202_at	0.000104819	0.711532	RIKEN cDNA C330007P06 gene
1448100_at	0.000112153	0.710054	RIKEN cDNA 4833439L19 gene
1418383_at	0.00024715	0.70907	adenomatosis polyposis coli down-regulated 1
1426783_at	8.3271e-05	0.702222	GCN5 general control of amino acid synthesis-like 2 (yeast)
1419522_at	0.00037263	0.702222	zinc finger, MYND domain containing 19
1424348_at	0.00036461	0.699308	RIKEN cDNA 1110007A13 gene
1448483_a_at	0.000212503	0.696889	NADH dehydrogenase (ubiquinone) 1 beta subcomplex, 2
1459749_s_at	0.00033687	0.695441	FAT tumor suppressor homolog 4 (Drosophila)
1437742_at	0.000223517	0.694959	RAB21, member RAS oncogene family
1455159_at	0.00038107	0.693996	RIKEN cDNA 2900057D21 gene
1428331_at	0.00034975	0.687771	RIKEN cDNA 2210016F16 gene
1424223_at	0.000149413	0.684442	RIKEN cDNA 1700020C11 gene
1455465_at	0.000217527	0.683968	Adult male medulla oblongata cDNA, RIKEN full-length enriched library, clone:6330504I23 product:unclassifiable, full insert sequence
1448429_at	0.000157653	0.683494	glycogenin 1
1424679_at	0.00017743	0.68302	mab-21-like 1 (C. elegans)
1436325_at	6.9557e-06	0.681601	RAR-related orphan receptor alpha
1426736_at	0.000291976	0.675955	G1 to S phase transition 1
1424548_at	4.5259e-05	0.672217	zinc finger, CCCH-type with G patch domain
1424501_at	0.000266472	0.669892	RIKEN cDNA 4732497O03 gene
1428906_at	8.329e-06	0.669428	general transcription factor IIH, polypeptide 5
1436266_x_at	1.86336e-05	0.668037	chromobox homolog 1 (Drosophila HP1 beta)
1420616_at	2.66999e-06	0.667112	ash2 (absent, small, or homeotic)-like (Drosophila)
1441969_at	5.2559e-05	0.658383	tripartite motif-containing 36
1418902_at	3.506e-05	0.654289	RIKEN cDNA 3110023E09 gene
1424895_at	5.7986e-05	0.653836	G-protein signalling modulator 2 (AGS3-like, C. elegans)
1416549_at	6.336e-05	0.651574	solute carrier family 35, member B4
1454814_s_at	0.000152026	0.651122	expressed sequence AU021838
1421882_a_at	0.00034826	0.650671	ELAV (embryonic lethal, abnormal vision, Drosophila)-like 2 (Hu antigen B)
1417555_at	0.000157641	0.64797	ATPase family, AAA domain containing 1
1425981_a_at	2.27844e-05	0.643941	retinoblastoma-like 2
1431163_at	0.00011715	0.643941	RIKEN cDNA 2700046G09 gene
1429252_at	0.000159177	0.641713	RIKEN cDNA 0610010K14 gene (0610010K14Rik), mRNA
1421369_a_at	0.00036578	0.641713	mab-21-like 1 (C. elegans)
1423109_s_at	0.000162733	0.639936	solute carrier family 25 (mitochondrial carnitine/acylcarnitine translocase), member 20
1434552_at	0.000193604	0.639936	WD repeat domain 77
1448672_a_at	0.00037638	0.639493	zinc finger protein 289
1425531_at	0.000298986	0.637722	zinc finger, HIT domain containing 1
1448372_a_at	4.7208e-05	0.636839	transmembrane protein 4
1423482_at	4.2558e-05	0.634196	uroporphyrinogen III synthase
1452284_at	5.6172e-05	0.633756	protein tyrosine phosphatase, receptor type Z, polypeptide 1
1450966_at	0.000123501	0.633756	carnitine O-octanoyltransferase
1423410_at	0.000111604	0.630689	meiosis expressed gene 1
1430889_a_at	0.000180387	0.630689	thiopurine methyltransferase
1433748_at	9.5606e-05	0.627636	zinc finger, DHHC domain containing 18
1418148_at	4.5449e-05	0.623733	abhydrolase domain containing 1
1433953_at	0.000277467	0.621144	zinc finger protein 277
1416991_at	3.2814e-05	0.609628	mitochondrial translation optimization 1 homolog (S. cerevisiae)
1422561_at	0.000150297	0.609205	a disintegrin-like and metallopeptidase (reprolysin type) with thrombospondin type 1 motif, 5 (aggrecanase-2)
1429364_at	0.00021382	0.607097	RIKEN cDNA 4930579G24 gene
1448287_at	4.3208e-05	0.606256	RNA polymerase 1-3
1417847_at	0.000216243	0.598739	Unc-51 like kinase 2 (C. elegans)
1428620_at	0.000142209	0.597082	endosulfine alpha
1425114_at	0.0003375	0.595016	retinoblastoma binding protein 6
1460041_at	0.000288987	0.594604	RIKEN cDNA D630040I23 gene
1424646_at	8.2071e-05	0.590906	uridine-cytidine kinase 1-like 1
1452440_at	0.000106035	0.590906	tumor necrosis factor (ligand) superfamily, member 12 /// tumor necrosis factor (ligand) superfamily, member 12-member 13
1452883_a_at	0.00038041	0.588046	RIKEN cDNA 2310002J21 gene
1426111_x_at	0.00038149	0.582367	interferon regulatory factor 3
1427326_at	0.000217915	0.57995	RIKEN cDNA 4732471D19 gene
1428636_at	0.0003671	0.579548	six transmembrane epithelial antigen of prostate 2
1455337_at	0.000305282	0.575146	RIKEN cDNA 9030023J02 gene
1460465_at	0.000145719	0.571965	RIKEN cDNA A930038C07 gene
1440215_at	0.000158117	0.569987	hypothetical protein C130086A10
1417609_at	0.00035402	0.569592	ubiquitin-conjugating enzyme E2A, RAD6 homolog (S. cerevisiae)
1419078_at	1.83341e-05	0.56331	ninein
1437783_x_at	0.000100968	0.562919	transmembrane protein 4
1457708_at	0.000184157	0.559419	methyl-CpG binding domain protein 4
1438197_at	0.000141909	0.558644	expressed sequence AI854408
1424946_a_at	0.000148187	0.5544	mitochondrial fission regulator 1
1418516_at	0.00026168	0.549046	metal response element binding transcription factor 2
1422819_at	6.9701e-05	0.548666	mitochondrial ribosomal protein L36
1450980_at	0.000103876	0.546389	GTP binding protein 3
1428975_at	0.000117113	0.545254	sushi domain containing 3
1448858_at	0.000303964	0.544876	Unc-51 like kinase 2 (C. elegans)
1435096_at	0.000201171	0.543367	resistance to inhibitors of cholinesterase 8 homolog B (C. elegans)
1449393_at	0.000311101	0.543367	SH2 domain protein 1A
1424575_at	0.000219434	0.541863	RAB, member of RAS oncogene family-like 5
1441945_s_at	8.0689e-05	0.541112	abhydrolase domain containing 14A
1456789_at	3.9038e-05	0.539988	---
1424896_at	0.0001937	0.539614	G protein-coupled receptor 85
1448943_at	0.000273847	0.53812	neuropilin 1
1455472_at	0.0003464	0.535144	RIKEN cDNA A630071D13 gene
1437872_at	0.000267925	0.528875	cDNA sequence AB112350
1426364_at	7.825e-05	0.525586	---
1434771_at	0.000186056	0.524495	RIKEN cDNA 0610011F06 gene
1427401_at	1.69025e-05	0.51979	cholinergic receptor, nicotinic, alpha polypeptide 5
1456378_s_at	9.4099e-05	0.513701	F-box and leucine-rich repeat protein 20
1455906_at	8.176e-05	0.512278	RIKEN cDNA 6030446N20 gene
1436833_x_at	0.000289796	0.50874	tubulin tyrosine ligase-like 1
1433620_at	0.000189197	0.508035	WD repeat domain 41
1433495_at	0.000297816	0.507331	glycosyltransferase 25 domain containing 1
1451991_at	0.000237475	0.48734	Eph receptor A7
1457686_at	2.88495e-05	0.483974	RIKEN cDNA B230333C21 gene /// similar to DNA segment on chromosome X and Y (unique) 155 expressed sequence isoform 1
1443952_at	0.000252875	0.480964	thyroid hormone receptor alpha
1451271_a_at	2.12754e-05	0.470413	acetyl-Coenzyme A acetyltransferase 1
1455213_at	7.9062e-05	0.470087	RIKEN cDNA 4930488E11 gene
1449749_s_at	0.000113813	0.468136	transcription factor B1, mitochondrial
1450034_at	3.7571e-05	0.466193	signal transducer and activator of transcription 1
1418045_at	9.2537e-05	0.463937	inositol polyphosphate-1-phosphatase
1423923_a_at	0.000211421	0.461052	WD repeat domain 8
1418529_at	1.39767e-05	0.456599	O-sialoglycoprotein endopeptidase
1429059_s_at	0.000231783	0.439825	RIKEN cDNA 1110004B13 gene
1416349_at	0.000115826	0.437696	mitochondrial ribosomal protein L34
1435668_at	0.00024082	0.436786	---
1453128_at	5.344e-05	0.431371	extra cellular link domain-containing 1
1448905_at	0.000173644	0.430176	expressed in non-metastatic cells 3
1440343_at	0.000189249	0.423666	ribosomal protein S6 kinase, polypeptide 5
1433831_at	0.00038315	0.418994	RIKEN cDNA 4833418A01 gene
1417859_at	0.00032746	0.415811	growth arrest specific 7
1444139_at	0.000174918	0.414947	DNA-damage-inducible transcript 4-like
1440485_at	0.00011189	0.409518	---
1416826_a_at	6.0724e-05	0.408951	Trf (TATA binding protein-related factor)-proximal protein homolog (Drosophila)
1417680_at	2.47287e-05	0.407819	potassium voltage-gated channel, shaker-related subfamily, member 5
1428760_at	1.9359e-05	0.400813	small nuclear RNA activating complex, polypeptide 3
1438285_at	1.68071e-05	0.399426	RIKEN cDNA 2210015D19 gene
1438407_at	8.2013e-05	0.396392	RIKEN cDNA 9330132E09 gene
1457969_at	0.000312548	0.395021	RAB interacting factor
1451297_at	0.00037322	0.389852	gulonolactone (L-) oxidase
1456904_at	6.1353e-05	0.389312	Transcribed locus
1417834_at	1.18567e-05	0.376312	synaptojanin 2 binding protein
1436382_at	4.4831e-05	0.37527	zinc finger and BTB domain containing 12
1433547_s_at	0.000190494	0.370617	NudC domain containing 1
1454681_at	3.803e-05	0.369335	RNA binding motif protein 35A
1434837_at	5.8086e-05	0.368057	mediator of DNA damage checkpoint 1
1423343_at	1.53005e-05	0.365008	solute carrier organic anion transporter family, member 1c1
1452388_at	7.5822e-05	0.346277	heat shock protein 1A
1439078_at	4.1616e-06	0.339857	kelch-like 4 (Drosophila)
1453010_at	0.000279593	0.335876	RIKEN cDNA 1700069O15 gene
1460107_at	0.000174203	0.321747	RIKEN cDNA 1700129I04 gene
1442249_at	0.000103219	0.321302	Transcribed locus
1416920_at	0.000143858	0.321302	RNA binding motif protein 4
1429655_at	0.000384	0.313383	NudC domain containing 1
1424852_at	0.000140109	0.310142	myocyte enhancer factor 2C
1421379_at	0.00034147	0.305025	zinc finger protein 354B
1437647_at	6.5385e-05	0.295658	death inducer-obliterator 1
1442051_at	0.00026252	0.295044	histone 2, H3c1
1456834_at	0.000176314	0.289774	IBR domain containing 2 (Ibrdc2), mRNA
1456723_at	2.3467e-05	0.286578	Zinc finger protein 689, mRNA (cDNA clone IMAGE:1263742)
1450953_at	0.000192568	0.270556	WD repeat domain 39
1445709_at	0.000163529	0.252088	transformed mouse 3T3 cell double minute 1
1425083_at	0.000221231	0.248445	otoraplin
1435158_at	6.0882e-05	0.227195	RNA binding motif protein 12B
1444172_at	0.00026394	0.211686	Transcribed locus
1416961_at	1.20497e-06	0.184923	budding uninhibited by benzimidazoles 1 homolog, beta (S. cerevisiae)
1447363_s_at	8.086e-06	0.157127	budding uninhibited by benzimidazoles 1 homolog, beta (S. cerevisiae)
1435692_at	3.7869e-05	0.142497	Adult male hippocampus cDNA, RIKEN full-length enriched library, clone:C630017C20 product:hypothetical K+ channel tetramerisation/BTB/POZ/BTB domain profile containing protein, full insert sequence
1429169_at	0.000254317	0.0515101	RNA binding motif protein 3

## Sheet: Table 2
TABLE 2 Differentially regulated genes by hypoxic preconditioning H2.
AffymetrixID	pValue	Fold change	Gene
1440257_at	0.00041684	22.6274	oocyte specific homeobox 6
1450692_at	0.00038942	8.91355	kinesin family member 4
1422557_s_at	0.00050407	6.10927	metallothionein 1
1454409_at	0.00039689	5.90117	RIKEN cDNA 4833408G04 gene
1455385_at	0.00060015	5.54812	SEC15-like 1 (S. cerevisiae)
1442366_at	0.00032571	4.34995	RIKEN cDNA 6820408C15 gene (6820408C15Rik), mRNA
1441430_at	0.000593	4.24864	Transcribed locus
1456653_a_at	0.00076918	3.50157	methylenetetrahydrofolate dehydrogenase (NADP+ dependent) 1-like
1449007_at	0.00042528	3.37059	B-cell translocation gene 3
1416125_at	2.35508e-05	3.27161	FK506 binding protein 5
1417042_at	0.000167361	3.2221	solute carrier family 37 (glycerol-6-phosphate transporter), member 4
1448231_at	0.000194797	3.12098	FK506 binding protein 5
1441935_at	0.00014658	2.98763	ankyrin repeat, family A (RFXANK-like), 2
1422885_at	0.000111381	2.58291	small nuclear ribonucleoprotein D3
1436605_at	1.33921e-05	2.54383	transketolase
1426389_at	0.000122515	2.52976	calcium/calmodulin-dependent protein kinase ID
1427364_a_at	0.000276494	2.47426	ornithine decarboxylase, structural 1 /// similar to Ornithine decarboxylase (ODC) /// similar to Ornithine decarboxylase (ODC)
1453522_at	0.00065951	2.47084	RIKEN cDNA 6530401N04 gene
1439912_at	0.00059301	2.46229	RIKEN cDNA 9430098F02 gene
1452050_at	6.6249e-05	2.41496	calcium/calmodulin-dependent protein kinase ID
1453429_at	0.00065894	2.35871	RIKEN cDNA 9530057J20 gene
1425607_at	0.00065431	2.26263	holocarboxylase synthetase (biotin- [propriony-Coenzyme A-carboxylase (ATP-hydrolysing)] ligase)
1424834_s_at	0.00062738	2.18253	inositol 1,4,5-triphosphate receptor 2
1424149_at	0.000178513	2.0209	RIKEN cDNA 1110014D18 gene
1434952_at	0.00057342	1.96292	Cytochrome c oxidase subunit IV isoform 1 (Cox4i1), mRNA
1435647_at	0.00054926	1.93858	inhibitor of kappaB kinase gamma
1436108_at	8.8128e-05	1.91587	thioredoxin domain containing 9
1450648_s_at	0.00033116	1.82008	histocompatibility 2, class II antigen A, beta 1
1417096_at	0.00032979	1.79876	RIKEN cDNA 2810430M08 gene
1425024_at	0.00068655	1.79626	RIKEN cDNA E430018J23 gene
1423980_at	0.000128141	1.79502	solute carrier family 25 (mitochondrial carrier, palmitoylcarnitine transporter), member 29
1437076_at	0.00071934	1.79502	RIKEN cDNA A930017M01 gene
1447944_at	0.00034731	1.78881	zinc finger with KRAB and SCAN domains 1
1448359_a_at	0.00053321	1.78881	HIG1 domain family, member 1A
1460473_at	0.00042559	1.78262	RIKEN cDNA 6230400D17 gene
1428832_at	0.000102193	1.77154	RIKEN cDNA 1600002H07 gene
1448765_at	3.9349e-05	1.74715	Fyn proto-oncogene
1416155_at	0.00078399	1.73388	high mobility group box 3
1435881_at	0.00042308	1.71951	poly(rC) binding protein 2
1416595_at	0.00035816	1.71238	mitochondrial ribosomal protein S22
1457949_at	0.00069063	1.69937	Transcribed locus
1452835_a_at	0.0007643	1.68646	polymerase (RNA) mitochondrial (DNA directed)
1417742_a_at	0.00020495	1.62789	DNA methyltransferase 1-associated protein 1
1448607_at	0.00059606	1.62676	pre-B-cell colony-enhancing factor 1
1429337_at	0.00056578	1.61776	RIKEN cDNA 2610301K12 gene
1423981_x_at	2.87152e-06	1.61328	solute carrier family 25 (mitochondrial carrier, palmitoylcarnitine transporter), member 29
1455027_at	0.00066007	1.61105	DNA segment, Chr 5, Brigham & Women's Genetics 0860 expressed
1436886_x_at	0.00077386	1.6077	XPA binding protein 2
1455320_at	0.0007447	1.59107	expressed sequence AI480535
1418284_at	0.00075021	1.56808	vacuolar protein sorting 72 (yeast)
1449039_a_at	0.000103588	1.56266	heterogeneous nuclear ribonucleoprotein D-like
1452515_a_at	0.000239423	1.55186	xylosyltransferase II
1454690_at	0.000154256	1.54971	inhibitor of kappaB kinase gamma
1416890_at	3.6626e-05	1.53262	WD repeat domain 74
1428375_at	0.000142557	1.53262	---
1454913_at	0.000298883	1.51782	RIKEN cDNA 9930104L06 gene
1435187_at	0.000247526	1.499	Translocase of outer mitochondrial membrane 20 homolog (yeast) (Tomm20), mRNA
1442002_at	0.00048741	1.49485	RIKEN cDNA 7030402D04 gene
1447027_s_at	0.00068279	1.46713	lipoic acid synthetase
1432384_a_at	0.00060644	1.46612	RIKEN cDNA 1600013P15 gene
1423970_at	0.00054272	1.46409	THO complex 3
1428927_at	0.000274764	1.46003	SHQ1 homolog (S. cerevisiae)
1451163_at	0.000189693	1.45196	Terf1 (TRF1)-interacting nuclear factor 2
1417875_at	0.000114952	1.44593	DEAD (Asp-Glu-Ala-Asp) box polypeptide 50
1426510_at	8.0706e-05	1.44193	saccharopine dehydrogenase (putative)
1423811_at	0.000235167	1.44093	splicing factor 3a, subunit 3
1423218_a_at	0.000236316	1.44093	mitochondrial ribosomal protein L49
1435544_at	0.00065469	1.44093	exosome component 6
1418789_at	0.000203658	1.43594	syntrophin, gamma 2
1455339_at	0.000191371	1.428	RIKEN cDNA C430014M02 gene
1450172_at	0.0003594	1.42109	Pbx/knotted 1 homeobox
1426845_at	9.0318e-05	1.42011	RIKEN cDNA 6030457N17 gene
1426987_at	0.000150698	1.42011	RIKEN cDNA 5430417L22 gene
1423197_a_at	4.6991e-05	1.41618	expressed sequence AW011752
1452148_at	0.000211751	1.40932	low density lipoprotein receptor-related protein associated protein 1
1428274_s_at	8.8279e-05	1.40834	RIKEN cDNA 1110065L07 gene
1428407_at	1.05742e-05	1.40737	heterogeneous nuclear ribonucleoprotein A0 /// similar to heterogeneous nuclear ribonucleoprotein A0
1416110_at	0.00054473	1.40444	solute carrier family 35, member A4
1435464_at	0.00032156	1.38896	RIKEN cDNA 1110003E01 gene
1427158_at	0.00056069	1.38607	mitochondrial ribosomal protein S30
1455354_at	0.00050665	1.38319	WD repeat domain 22
1432488_a_at	0.00041313	1.38127	splicing factor 3a, subunit 3
1427879_at	0.0001698	1.38032	RIKEN cDNA 1810031K17 gene
1425830_a_at	0.00071648	1.37364	RIKEN cDNA 2810452K22 gene
1416308_at	6.7326e-05	1.37173	UDP-glucose dehydrogenase
1421756_a_at	0.00039787	1.36604	G protein-coupled receptor 19
1438397_a_at	0.00047047	1.36604	RNA-binding region (RNP1, RRM) containing 2
1433993_at	0.00047468	1.36226	RIKEN cDNA 4931406P16 gene
1423112_at	0.000234545	1.35943	ubiquitin-conjugating enzyme E2D 3 (UBC4/5 homolog, yeast)
1426789_s_at	0.000165419	1.35472	structure specific recognition protein 1
1433554_at	0.00049141	1.3491	expressed sequence AU022870
1431784_a_at	0.000120005	1.34443	brix domain containing 5
1415715_at	0.000223839	1.33793	RIKEN cDNA 0610039G24 gene
1424887_at	0.00057766	1.33422	kelch domain containing 4
1422712_a_at	0.00063827	1.32593	ubiquitin-conjugating enzyme E2I
1415985_at	0.00064683	1.32317	splicing factor 3b, subunit 3
1452978_at	0.00065586	1.32042	RIKEN cDNA 2900055D14 gene
1427080_at	0.0005302	1.31859	RIKEN cDNA 2610036D13 gene
1454669_at	0.00076603	1.31768	transmembrane protein 11
1426644_at	0.00067247	1.31494	TBC1 domain family, member 20
1437071_at	0.00071196	1.31494	eukaryotic translation initiation factor 1A, Y-linked
1434088_at	0.00038948	1.31221	zinc finger protein 496
1455430_at	0.000201884	1.31039	RIKEN cDNA 3200001K10 gene
1424036_at	0.00017426	1.30315	RIKEN cDNA 2610031L17 gene
1417264_at	9.8384e-05	1.30224	DNA segment, Chr 5, ERATO Doi 33, expressed
1416866_at	0.00050974	1.29325	blocked early in transport 1 homolog (S. cerevisiae)
1416096_at	0.00078368	1.29325	expressed sequence AI413782
1450891_at	0.000102644	1.29146	signal recognition particle 19
1416341_at	0.00071176	1.28877	polymerase (RNA) II (DNA directed) polypeptide C
1451267_at	0.00036524	1.28254	SHANK-associated RH domain interacting protein
1424787_a_at	0.00075464	1.28165	nuclear respiratory factor 1
1426790_at	0.000302831	1.27279	structure specific recognition protein 1
1438771_at	1.91437e-05	1.27103	bromodomain containing 1
1451587_a_at	1.79119e-05	1.26751	TIP41, TOR signalling pathway regulator-like (S. cerevisiae)
1448711_at	0.000156469	1.26751	minichromosome maintenance deficient 3 (S. cerevisiae) associated protein
1435469_at	0.00075773	1.26663	quiescin Q6-like 1
1434233_at	0.000263258	1.25266	---
1422795_at	0.00035914	1.25093	cullin 3
1418648_at	0.0005135	1.2492	EGL nine homolog 3 (C. elegans)
1452765_at	6.07e-05	1.24747	solute carrier family 39 (zinc transporter), member 9
1421135_a_at	0.00025818	1.24487	CCR4-NOT transcription complex, subunit 8
1460360_at	0.00042751	1.24401	asparaginase like 1
1455898_x_at	0.00056659	1.24229	solute carrier family 2 (facilitated glucose transporter), member 3
1427916_at	0.000266575	1.24143	suppression of tumorigenicity 7-like
1424251_a_at	0.00067173	1.23542	heterogeneous nuclear ribonucleoprotein D-like
1418974_at	0.00032603	1.23371	basic leucine zipper nuclear factor 1
1426871_at	8.4881e-05	1.232	F-box only protein 33
1460171_at	0.00063067	1.232	COP9 (constitutive photomorphogenic) homolog, subunit 5 (Arabidopsis thaliana)
1436828_a_at	0.00072521	1.232	tumor protein D52-like 2
1436028_at	2.20041e-05	1.22944	transmembrane protein 33
1435249_at	0.0002232	1.21841	BTAF1 RNA polymerase II, B-TFIID transcription factor-associated, 170kDa (Mot1 homolog, S. cerevisiae)
1448970_at	6.227e-05	1.21588	RIKEN cDNA 1200007B05 gene
1434884_at	0.000103	1.20581	Metadherin
1456746_a_at	0.00062566	1.20581	Cd99 antigen-like 2
1426939_at	0.00062415	1.19831	RIKEN cDNA 2310007F12 gene
1418014_a_at	0.000190135	1.19334	UDP-Gal:betaGlcNAc beta 1,4- galactosyltransferase, polypeptide 1
1423573_at	0.00052182	1.19334	steroid 5 alpha-reductase 2-like
1447931_at	0.000113849	1.18921	Wolf-Hirschhorn syndrome candidate 1-like 1 (human)
1439044_at	0.00055504	1.18921	zinc finger protein 354C
1451315_at	0.00057924	1.18345	RIKEN cDNA 2610511E22 gene
1426256_at	0.000299568	1.17446	translocase of inner mitochondrial membrane 17a
1434289_at	0.00074721	1.1704	NOL1/NOP2/Sun domain family, member 5
1453928_a_at	0.00054048	1.16231	Sjogren syndrome antigen B
1448488_at	0.00049978	1.14314	mitochondrial ribosomal protein S5
1418198_a_at	0.00033672	1.12975	transmembrane 9 superfamily member 1
1452039_a_at	0.000307184	1.11574	Brca1 associated protein 1
1425572_a_at	7.8574e-05	1.10343	development and differentiation enhancing
1453055_at	0.00068191	0.940174	sema domain, transmembrane domain (TM), and cytoplasmic domain, (semaphorin) 6D
1416180_a_at	0.00060015	0.853818	radixin
1452603_at	4.0406e-05	0.846159	RIKEN cDNA 5330431N19 gene
1425100_a_at	0.00035585	0.831046	phosphodiesterase 6G, cGMP-specific, rod, gamma
1423906_at	6.2875e-05	0.824734	heat shock factor binding protein 1
1455042_at	0.000255739	0.813379	Transducin (beta)-like 1 X-linked (Tbl1x), mRNA
1418497_at	0.00048397	0.798298	fibroblast growth factor 13
1430713_s_at	0.00033778	0.786217	NADH dehydrogenase (ubiquinone) 1 alpha subcomplex, 13
1426716_at	0.000294417	0.784584	tudor domain containing 7
1417663_a_at	0.00060094	0.784584	N-myc downstream regulated gene 3
1422895_at	0.00042365	0.781328	vesicle-associated membrane protein 4
1440795_x_at	0.00068297	0.778085	rabaptin, RAB GTPase binding effector protein 2
1448788_at	0.00068826	0.777007	Cd200 antigen
1420623_x_at	0.00062057	0.772711	heat shock protein 8
1422593_at	1.7666e-05	0.771105	adaptor-related protein complex 3, sigma 1 subunit
1435695_a_at	0.00070538	0.770571	RIKEN cDNA A030007L17 gene
1452740_at	5.1796e-05	0.757858	myosin, heavy polypeptide 10, non-muscle
1424089_a_at	0.00071507	0.742776	transcription factor 4
1454708_at	0.00035905	0.741747	actin-binding LIM protein 1
1424813_at	0.00076327	0.738669	expressed sequence AA536717
1434260_at	0.00036935	0.732043	FCH and double SH3 domains 2
1426957_at	0.00034571	0.726986	transformation related protein 53 binding protein 1
1431593_a_at	3.4515e-06	0.724471	tRNA splicing endonuclease 34 homolog (SEN34, S. cerevisiae)
1438664_at	0.000256784	0.721464	protein kinase, cAMP dependent regulatory, type II beta
1430583_at	0.00058341	0.719966	RIKEN cDNA C130076O07 gene
1416394_at	5.655e-05	0.714992	Bcl2-associated athanogene 1
1415772_at	0.0001464	0.714002	nucleolin
1437533_at	0.000267709	0.714002	baculoviral IAP repeat-containing 4
1438477_a_at	0.00050285	0.713507	methylmalonyl CoA epimerase
1428540_at	0.00044296	0.706127	RIKEN cDNA 3321401G04 gene
1436657_at	0.000251579	0.701736	16 days neonate cerebellum cDNA, RIKEN full-length enriched library, clone:9630002G20 product:hypothetical protein, full insert sequence
1419449_a_at	0.00075818	0.701736	guanine nucleotide binding protein, alpha inhibiting 2
1433583_at	8.4596e-05	0.699793	zinc finger protein 365
1449314_at	0.00052148	0.698339	zinc finger protein, multitype 2
1435194_at	0.000195651	0.696889	Heat shock protein 4, mRNA (cDNA clone MGC:5961 IMAGE:3494648)
1438430_at	0.000102246	0.694478	high mobility group box transcription factor 1
1433482_a_at	0.000276507	0.693035	far upstream element (FUSE) binding protein 1
1445850_at	0.00063118	0.693035	RIKEN cDNA 9530009M10 gene
1437807_x_at	0.00063803	0.688725	catenin (cadherin associated protein), alpha 1
1433504_at	3.9219e-05	0.685391	brain glycogen phosphorylase
1440402_at	0.00064376	0.684442	RIKEN cDNA 4831426I19 gene
1451047_at	0.00064808	0.678302	integral membrane protein 2A
1436560_at	0.000314327	0.676424	expressed sequence AW124694
1416156_at	0.00050387	0.67315	vinculin
1455700_at	0.00065476	0.671286	MTERF domain containing 3
1436833_x_at	0.000113345	0.670356	tubulin tyrosine ligase-like 1
1428487_s_at	0.00042433	0.6685	RIKEN cDNA 1500041J02 gene
1418716_at	0.000167078	0.668037	mitochondrial ribosomal protein S25
1437657_at	0.00078	0.662044	zinc finger protein 291
1452284_at	0.00027223	0.654289	protein tyrosine phosphatase, receptor type Z, polypeptide 1
1421883_at	0.000192019	0.64842	ELAV (embryonic lethal, abnormal vision, Drosophila)-like 2 (Hu antigen B)
1434674_at	0.0006771	0.645281	lysosomal trafficking regulator
1424121_at	0.000159114	0.643049	COMM domain containing 1
1417605_s_at	2.79936e-05	0.642603	calcium/calmodulin-dependent protein kinase I
1450215_at	0.000261052	0.635957	recoverin
1435204_at	0.00068621	0.633317	heterogeneous nuclear ribonucleoprotein methyltransferase-like 4 (S. cerevisiae)
1420113_s_at	0.0006	0.630689	RIKEN cDNA 2410022L05 gene
1427674_a_at	5.5249e-05	0.628942	seizure related gene 6
1456387_at	0.00046616	0.625031	nucleolar protein 4
1417830_at	9.6302e-06	0.622437	SMC (structural maintenance of chromosomes 1)-like 1 (S. cerevisiae)
1439815_at	0.00071928	0.621575	RIKEN cDNA A230048G03 gene
1429119_at	0.000161092	0.621144	RIKEN cDNA 4833421E05 gene
1426090_a_at	0.000258489	0.614293	fer (fms/fps related) protein kinase, testis specific 2
1429055_at	0.0005368	0.613017	RIKEN cDNA 4930506M07 gene
1448657_a_at	0.00069407	0.612593	DnaJ (Hsp40) homolog, subfamily B, member 10
1420886_a_at	0.00064077	0.609205	X-box binding protein 1
1453398_at	0.00073895	0.595016	RIKEN cDNA A930009A15 gene
1417774_at	0.000143992	0.59378	N-acetylneuraminic acid synthase (sialic acid synthase)
1416844_at	0.00078285	0.589678	heterogeneous nuclear ribonucleoprotein methyltransferase-like 1 (S. cerevisiae)
1428232_at	0.00044938	0.586824	cleavage and polyadenylation specific factor 6
1417970_at	0.00066353	0.573951	ATP synthase, H+ transporting, mitochondrial F0 complex, subunit s
1428683_at	0.00077926	0.573951	RIKEN cDNA A930016P21 gene
1452955_at	0.00048071	0.570382	general transcription factor IIH, polypeptide 5
1452923_at	0.00049036	0.560195	RIKEN cDNA 1810058I14 gene
1451063_at	0.00069857	0.553632	syntaxin binding protein 4
1425757_a_at	0.00077391	0.53812	interphotoreceptor matrix proteoglycan 1
1451822_a_at	0.000255811	0.530712	secernin 2
1429036_at	0.00037557	0.525951	otopetrin 3
1427126_at	0.00070566	0.51907	heat shock protein 1A
1455187_at	0.00070079	0.516915	zinc finger and BTB domain containing 40
1434577_at	0.000148256	0.494828	cDNA sequence BC052040
1422155_at	0.00057822	0.48063	histone 2, H3c2
1452318_a_at	1.02611e-05	0.476649	heat shock protein 1A
1430245_at	0.00053063	0.474342	---
1417604_at	0.000135427	0.473357	calcium/calmodulin-dependent protein kinase I
1440928_at	0.000227124	0.471719	RIKEN cDNA D630037F22 gene
1428329_a_at	0.00056601	0.448755	WD repeat domain 56
1427127_x_at	0.00048937	0.441964	heat shock protein 1A
1436203_a_at	0.00065869	0.436484	RIKEN cDNA 1110059G02 gene
1439622_at	8.6218e-05	0.424254	Ras association (RalGDS/AF-6) domain family 4
1428550_at	0.000221568	0.398596	RIKEN cDNA 1810015A11 gene
1456532_at	0.000115953	0.386088	---
1439078_at	4.4327e-06	0.366783	kelch-like 4 (Drosophila)

## Sheet: Table 3
TABLE 3 Differentially regulated genes by hypoxic preconditioning H4.
AffymetrixID	pValue	Fold change	Gene
1450692_at	7.0106e-05	13.9385	kinesin family member 4
1435234_at	3.3914e-05	1.48865	nuclear receptor coactivator 2
1447500_at	3.8109e-05	1.48144	cut-like 2 (Drosophila)
1417551_at	4.2285e-06	1.428	ceroid lipofuscinosis, neuronal 3, juvenile (Batten, Spielmeyer-Vogt disease)
1416821_at	6.2761e-05	1.32869	expressed sequence 2 embryonic lethal
1452197_at	1.42316e-05	1.28877	SMC4 structural maintenance of chromosomes 4-like 1 (yeast)
1456056_a_at	6.6635e-05	1.19748	DNA segment, Chr 6, Wayne State University 116, expressed
1415749_a_at	1.36054e-05	1.17691	Ras-related GTP binding C
1418345_at	3.9922e-05	1.14631	tumor necrosis factor (ligand) superfamily, member 13 /// tumor necrosis factor (ligand) superfamily, member 12-member 13
1425265_a_at	2.44588e-05	1.13524	prion protein interacting protein 1
1435066_at	5.5061e-05	0.860353	phosphatidylinositol transfer protein, cytoplasmic 1
1428306_at	6.8874e-05	0.829895	DNA-damage-inducible transcript 4
1416064_a_at	2.17324e-05	0.764718	heat shock 70kD protein 5 (glucose-regulated protein)
1433444_at	6.7983e-05	0.750019	3-hydroxy-3-methylglutaryl-Coenzyme A synthase 1
1452814_at	2.62974e-05	0.747425	copine III
1455265_a_at	3.02218e-05	0.726483	regulator of G-protein signaling 16
1438504_x_at	5.1975e-05	0.714497	Transmembrane 7 superfamily member 3 (Tm7sf3), mRNA
1423078_a_at	3.6291e-05	0.702222	sterol-C4-methyl oxidase-like
1439006_x_at	6.7052e-06	0.651122	RIKEN cDNA 6430550H21 gene
1419225_at	5.4204e-05	0.634635	calcium channel, voltage-dependent, alpha2/delta subunit 3
1443134_at	6.8282e-05	0.613868	Adult retina cDNA, RIKEN full-length enriched library, clone:A930005G22 product:unclassifiable, full insert sequence
1418186_at	2.53811e-05	0.577943	glutathione S-transferase, theta 1
1444603_at	4.5006e-05	0.506628	10, 11 days embryo whole body cDNA, RIKEN full-length enriched library, clone:2810030D12 product:unclassifiable, full insert sequence
