# Supplementary material for: Analysis of the retinal gene expression profile after hypoxic preconditioning identifies candidate genes for neuroprotection
Source: BMC Genomics. 2008 Feb 8;9:73. doi: 10.1186/1471-2164-9-73 (PMC2270833; doi:10.1186/1471-2164-9-73)
Supplement: Additional file 4 — Table 5,6 List of genes functionally clustered by DAVID. Table 5 Differentially up-regulated genes functionally clustered by DAVID. Table 6 Differentially down-regulated genes functionally clustered by DAVID. File contains functional clusters of genes found to be differentially regulated immediately after hypoxia (H0 data). [file 1471-2164-9-73-S4.xls]

## Sheet: Table 5
TABLE 5 Differentially up-regulated genes functionally clustered by DAVID.
significant
Category	Term	Count	%	PValue	Affy ID	Genes
GOTERM_BP_ALL	cellular physiological process	75	0.4902	0.000510602	1426727_s_at	PROTEIN PHOSPHATASE 1, REGULATORY SUBUNIT 10
					1453851_a_at	GROWTH ARREST AND DNA-DAMAGE-INDUCIBLE 45 GAMMA
					1416432_at, 1456676_a_at	6-PHOSPHOFRUCTO-2-KINASE/FRUCTOSE-2,6-BIPHOSPHATASE 3
					1426600_at	SOLUTE CARRIER FAMILY 2 (FACILITATED GLUCOSE TRANSPORTER), MEMBER 1
					1430798_x_at	MITOCHONDRIAL RIBOSOMAL PROTEIN L15
					1454623_at	SIMILAR TO CARBOXYPEPTIDASE A2 PRECURSOR
					1423233_at	CCAAT/ENHANCER BINDING PROTEIN (C/EBP), DELTA
					1454018_at	TOUSLED-LIKE KINASE 2 (ARABIDOPSIS)
					1435245_at	GLUTAMINASE 2 (LIVER, MITOCHONDRIAL)
					1416434_at	BCL2-LIKE 10
					1437785_at	A DISINTEGRIN-LIKE AND METALLOPEPTIDASE (REPROLYSIN TYPE) WITH THROMBOSPONDIN TYPE 1 MOTIF, 9
					1436006_at	EUKARYOTIC TRANSLATION INITIATION FACTOR 2 ALPHA KINASE 1
					1459331_at	SURFEIT GENE 6
					1433814_at	F-BOX AND LEUCINE-RICH REPEAT PROTEIN 14
					1417149_at	PROCOLLAGEN-PROLINE, 2-OXOGLUTARATE 4-DIOXYGENASE (PROLINE 4-HYDROXYLASE), ALPHA II POLYPEPTIDE
					1425895_a_at	INHIBITOR OF DNA BINDING 1
					1426721_s_at	TCDD-INDUCIBLE POLY(ADP-RIBOSE) POLYMERASE
					1448607_at	PRE-B-CELL COLONY-ENHANCING FACTOR 1
					1419087_s_at	SPLICING FACTOR 3A, SUBUNIT 1
					1442025_a_at	ZINC FINGER AND BTB DOMAIN CONTAINING 16
					1427221_at	X TRANSPORTER PROTEIN 3 SIMILAR 1 GENE
					1426117_a_at, 1441315_s_at	SOLUTE CARRIER FAMILY 19 (THIAMINE TRANSPORTER), MEMBER 2
					1431212_a_at	RIKEN CDNA 3300001M20 GENE
					1425809_at	FATTY ACID BINDING PROTEIN 4, ADIPOCYTE
					1454991_at	SOLUTE CARRIER FAMILY 7 (CATIONIC AMINO ACID TRANSPORTER, Y+ SYSTEM), MEMBER 1
					1418093_a_at	EPIDERMAL GROWTH FACTOR
					1430357_at	H3 HISTONE, FAMILY 3A
					1440555_at	RAS-RELATED GTP BINDING D
					1430197_a_at	PHOSPHATIDYLINOSITOL TRANSFER PROTEIN, MEMBRANE-ASSOCIATED 2
					1424143_a_at, 1424144_at	RETROVIRAL INTEGRATION SITE 2
					1425732_a_at	MAX INTERACTING PROTEIN 1
					1422832_at	RETINAL G PROTEIN COUPLED RECEPTOR
					1416309_at	EXPRESSED SEQUENCE AW547774
					1437313_x_at, 1452534_a_at	HIGH MOBILITY GROUP BOX 2
					1422885_at	SMALL NUCLEAR RIBONUCLEOPROTEIN D3
					1416039_x_at	CYSTEINE RICH PROTEIN 61
					1422557_s_at	METALLOTHIONEIN 1
					1450725_s_at	CARBONIC ANHYDRASE 14
					1447494_at	RIKEN CDNA 2600013E07 GENE
					1454949_at	RIKEN CDNA 2210010O09 GENE
					1427364_a_at, 1438761_a_at	ORNITHINE DECARBOXYLASE, STRUCTURAL 1
					1438606_a_at	CHLORIDE INTRACELLULAR CHANNEL 4 (MITOCHONDRIAL)
					1436279_at	SOLUTE CARRIER FAMILY 26, MEMBER 7
					1418190_at	PARAOXONASE 1
					1419029_at, 1419030_at, 1449324_at	ERO1-LIKE (S. CEREVISIAE)
					1416749_at, 1438251_x_at	HTRA SERINE PEPTIDASE 1
					1416125_at, 1448231_at	FK506 BINDING PROTEIN 5
					1449007_at	B-CELL TRANSLOCATION GENE 3
					1429050_at	CYSTEINE-RICH HYDROPHOBIC DOMAIN 2
					1439677_at	EPILEPSY, PROGRESSIVE MYOCLONIC EPILEPSY, TYPE 2 GENE ALPHA
					1419024_at, 1455002_at	PROTEIN TYROSINE PHOSPHATASE 4A1
					1454608_x_at, 1455913_x_at	TRANSTHYRETIN
					1454109_a_at	PHOSPHATIDYLSERINE RECEPTOR
					1434952_at	CYTOCHROME C OXIDASE SUBUNIT IV ISOFORM 1
					1457451_at	ACTIVIN RECEPTOR IIA
					1452050_at	CALCIUM/CALMODULIN-DEPENDENT PROTEIN KINASE ID
					1459978_x_at	GENE MODEL 877, (NCBI)
					1444487_at	LECITHIN-RETINOL ACYLTRANSFERASE (PHOSPHATIDYLCHOLINE-RETINOL-O-ACYLTRANSFERASE)
					1455385_at	EXOCYST COMPLEX COMPONENT 6
					1424638_at	CYCLIN-DEPENDENT KINASE INHIBITOR 1A (P21)
					1436531_at	METHIONINE AMINOPEPTIDASE 2
					1435870_at	SYNAPTONEMAL COMPLEX PROTEIN 3
					1438815_at	HISTONE 2, H2AA1
					1448654_at	MITOCHONDRIAL CARRIER HOMOLOG 2 (C. ELEGANS)
					1435875_at	PROTEIN KINASE, AMP-ACTIVATED, BETA 2 NON-CATALYTIC SUBUNIT
					1440257_at	OOCYTE SPECIFIC HOMEOBOX 6
					1444528_at	ZINC FINGER PROTEIN 316
					1420138_at	SOLUTE CARRIER FAMILY 19 (SODIUM/HYDROGEN EXCHANGER), MEMBER 1
					1455420_at	RAD23B HOMOLOG (S. CEREVISIAE)
					1454903_at	NERVE GROWTH FACTOR RECEPTOR (TNFR SUPERFAMILY, MEMBER 16)
					1416344_at	LYSOSOMAL MEMBRANE GLYCOPROTEIN 2
					1420909_at, 1451959_a_at	VASCULAR ENDOTHELIAL GROWTH FACTOR A
					1423865_at	SOLUTE CARRIER FAMILY 44, MEMBER 1
					1442397_at	NUCLEAR X BOX BINDING FACTOR 1
					1428942_at	METALLOTHIONEIN 2
GOTERM_BP_ALL	negative regulation of biological process	13	0.085	0.00151717	1453851_a_at	GROWTH ARREST AND DNA-DAMAGE-INDUCIBLE 45 GAMMA
					1442025_a_at	ZINC FINGER AND BTB DOMAIN CONTAINING 16
					1425809_at	FATTY ACID BINDING PROTEIN 4, ADIPOCYTE
					1424638_at	CYCLIN-DEPENDENT KINASE INHIBITOR 1A (P21)
					1416749_at, 1438251_x_at	HTRA SERINE PEPTIDASE 1
					1449007_at	B-CELL TRANSLOCATION GENE 3
					1416434_at	BCL2-LIKE 10
					1425732_a_at	MAX INTERACTING PROTEIN 1
					1436006_at	EUKARYOTIC TRANSLATION INITIATION FACTOR 2 ALPHA KINASE 1
					1425895_a_at	INHIBITOR OF DNA BINDING 1
					1420909_at, 1451959_a_at	VASCULAR ENDOTHELIAL GROWTH FACTOR A
					1442397_at	NUCLEAR X BOX BINDING FACTOR 1
					1422803_at	FOLLISTATIN-LIKE 3
GOTERM_BP_ALL	enzyme linked receptor protein signaling pathway	7	0.0458	0.00251368	1418093_a_at	EPIDERMAL GROWTH FACTOR
					1425895_a_at	INHIBITOR OF DNA BINDING 1
					1419089_at, 1449335_at	TISSUE INHIBITOR OF METALLOPROTEINASE 3
					1429348_at	SEMA DOMAIN, IMMUNOGLOBULIN DOMAIN (IG), SHORT BASIC DOMAIN, SECRETED, (SEMAPHORIN) 3C
					1416749_at, 1438251_x_at	HTRA SERINE PEPTIDASE 1
					1457451_at	ACTIVIN RECEPTOR IIA
					1422803_at	FOLLISTATIN-LIKE 3
GOTERM_BP_ALL	negative regulation of cellular process	12	0.0784	0.00252526	1449007_at	B-CELL TRANSLOCATION GENE 3
					1416434_at	BCL2-LIKE 10
					1442025_a_at	ZINC FINGER AND BTB DOMAIN CONTAINING 16
					1425732_a_at	MAX INTERACTING PROTEIN 1
					1436006_at	EUKARYOTIC TRANSLATION INITIATION FACTOR 2 ALPHA KINASE 1
					1425895_a_at	INHIBITOR OF DNA BINDING 1
					1425809_at	FATTY ACID BINDING PROTEIN 4, ADIPOCYTE
					1424638_at	CYCLIN-DEPENDENT KINASE INHIBITOR 1A (P21)
					1420909_at, 1451959_a_at	VASCULAR ENDOTHELIAL GROWTH FACTOR A
					1442397_at	NUCLEAR X BOX BINDING FACTOR 1
					1416749_at, 1438251_x_at	HTRA SERINE PEPTIDASE 1
					1422803_at	FOLLISTATIN-LIKE 3
GOTERM_BP_ALL	protein metabolism	30	0.1961	0.00370611	1453851_a_at	GROWTH ARREST AND DNA-DAMAGE-INDUCIBLE 45 GAMMA
					1454949_at	RIKEN CDNA 2210010O09 GENE
					1423785_at	EGL NINE HOMOLOG 1 (C. ELEGANS)
					1419029_at, 1419030_at, 1449324_at	ERO1-LIKE (S. CEREVISIAE)
					1416749_at, 1438251_x_at	HTRA SERINE PEPTIDASE 1
					1416125_at, 1448231_at	FK506 BINDING PROTEIN 5
					1430798_x_at	MITOCHONDRIAL RIBOSOMAL PROTEIN L15
					1454018_at	TOUSLED-LIKE KINASE 2 (ARABIDOPSIS)
					1454623_at	SIMILAR TO CARBOXYPEPTIDASE A2 PRECURSOR
					1439677_at	EPILEPSY, PROGRESSIVE MYOCLONIC EPILEPSY, TYPE 2 GENE ALPHA
					1437785_at	A DISINTEGRIN-LIKE AND METALLOPEPTIDASE (REPROLYSIN TYPE) WITH THROMBOSPONDIN TYPE 1 MOTIF, 9
					1459331_at	SURFEIT GENE 6
					1433814_at	F-BOX AND LEUCINE-RICH REPEAT PROTEIN 14
					1436006_at	EUKARYOTIC TRANSLATION INITIATION FACTOR 2 ALPHA KINASE 1
					1417149_at	PROCOLLAGEN-PROLINE, 2-OXOGLUTARATE 4-DIOXYGENASE (PROLINE 4-HYDROXYLASE), ALPHA II POLYPEPTIDE
					1419024_at, 1455002_at	PROTEIN TYROSINE PHOSPHATASE 4A1
					1426721_s_at	TCDD-INDUCIBLE POLY(ADP-RIBOSE) POLYMERASE
					1457451_at	ACTIVIN RECEPTOR IIA
					1419087_s_at	SPLICING FACTOR 3A, SUBUNIT 1
					1452050_at	CALCIUM/CALMODULIN-DEPENDENT PROTEIN KINASE ID
					1431212_a_at	RIKEN CDNA 3300001M20 GENE
					1436531_at	METHIONINE AMINOPEPTIDASE 2
					1438815_at	HISTONE 2, H2AA1
					1418093_a_at	EPIDERMAL GROWTH FACTOR
					1430357_at	H3 HISTONE, FAMILY 3A
					1455420_at	RAD23B HOMOLOG (S. CEREVISIAE)
					1422832_at	RETINAL G PROTEIN COUPLED RECEPTOR
					1437313_x_at, 1452534_a_at	HIGH MOBILITY GROUP BOX 2
					1416344_at	LYSOSOMAL MEMBRANE GLYCOPROTEIN 2
					1442397_at	NUCLEAR X BOX BINDING FACTOR 1
GOTERM_BP_ALL	regulation of cell proliferation	7	0.0458	0.00381192	1418093_a_at	EPIDERMAL GROWTH FACTOR
					1449007_at	B-CELL TRANSLOCATION GENE 3
					1442025_a_at	ZINC FINGER AND BTB DOMAIN CONTAINING 16
					1427364_a_at, 1438761_a_at	ORNITHINE DECARBOXYLASE, STRUCTURAL 1
					1436006_at	EUKARYOTIC TRANSLATION INITIATION FACTOR 2 ALPHA KINASE 1
					1424638_at	CYCLIN-DEPENDENT KINASE INHIBITOR 1A (P21)
					1420909_at, 1451959_a_at	VASCULAR ENDOTHELIAL GROWTH FACTOR A
GOTERM_BP_ALL	positive regulation of physiological process	10	0.0654	0.00585672	1418093_a_at	EPIDERMAL GROWTH FACTOR
					1416434_at	BCL2-LIKE 10
					1442025_a_at	ZINC FINGER AND BTB DOMAIN CONTAINING 16
					1427364_a_at, 1438761_a_at	ORNITHINE DECARBOXYLASE, STRUCTURAL 1
					1425809_at	FATTY ACID BINDING PROTEIN 4, ADIPOCYTE
					1416309_at	EXPRESSED SEQUENCE AW547774
					1424638_at	CYCLIN-DEPENDENT KINASE INHIBITOR 1A (P21)
					1454903_at	NERVE GROWTH FACTOR RECEPTOR (TNFR SUPERFAMILY, MEMBER 16)
					1419024_at, 1455002_at	PROTEIN TYROSINE PHOSPHATASE 4A1
					1420909_at, 1451959_a_at	VASCULAR ENDOTHELIAL GROWTH FACTOR A
GOTERM_BP_ALL	positive regulation of biological process	11	0.0719	0.00774594	1418093_a_at	EPIDERMAL GROWTH FACTOR
					1453851_a_at	GROWTH ARREST AND DNA-DAMAGE-INDUCIBLE 45 GAMMA
					1416434_at	BCL2-LIKE 10
					1442025_a_at	ZINC FINGER AND BTB DOMAIN CONTAINING 16
					1427364_a_at, 1438761_a_at	ORNITHINE DECARBOXYLASE, STRUCTURAL 1
					1425809_at	FATTY ACID BINDING PROTEIN 4, ADIPOCYTE
					1416309_at	EXPRESSED SEQUENCE AW547774
					1424638_at	CYCLIN-DEPENDENT KINASE INHIBITOR 1A (P21)
					1454903_at	NERVE GROWTH FACTOR RECEPTOR (TNFR SUPERFAMILY, MEMBER 16)
					1419024_at, 1455002_at	PROTEIN TYROSINE PHOSPHATASE 4A1
					1420909_at, 1451959_a_at	VASCULAR ENDOTHELIAL GROWTH FACTOR A
GOTERM_BP_ALL	negative regulation of cellular physiological process	10	0.0654	0.00784348	1449007_at	B-CELL TRANSLOCATION GENE 3
					1416434_at	BCL2-LIKE 10
					1442025_a_at	ZINC FINGER AND BTB DOMAIN CONTAINING 16
					1425732_a_at	MAX INTERACTING PROTEIN 1
					1436006_at	EUKARYOTIC TRANSLATION INITIATION FACTOR 2 ALPHA KINASE 1
					1425895_a_at	INHIBITOR OF DNA BINDING 1
					1425809_at	FATTY ACID BINDING PROTEIN 4, ADIPOCYTE
					1424638_at	CYCLIN-DEPENDENT KINASE INHIBITOR 1A (P21)
					1420909_at, 1451959_a_at	VASCULAR ENDOTHELIAL GROWTH FACTOR A
					1442397_at	NUCLEAR X BOX BINDING FACTOR 1
GOTERM_BP_ALL	transmembrane receptor protein serine/threonine kinase signaling pathway	4	0.0261	0.0101402	1425895_a_at	INHIBITOR OF DNA BINDING 1
					1416749_at, 1438251_x_at	HTRA SERINE PEPTIDASE 1
					1457451_at	ACTIVIN RECEPTOR IIA
					1422803_at	FOLLISTATIN-LIKE 3
GOTERM_BP_ALL	negative regulation of physiological process	10	0.0654	0.0104161	1449007_at	B-CELL TRANSLOCATION GENE 3
					1416434_at	BCL2-LIKE 10
					1442025_a_at	ZINC FINGER AND BTB DOMAIN CONTAINING 16
					1425732_a_at	MAX INTERACTING PROTEIN 1
					1436006_at	EUKARYOTIC TRANSLATION INITIATION FACTOR 2 ALPHA KINASE 1
					1425895_a_at	INHIBITOR OF DNA BINDING 1
					1425809_at	FATTY ACID BINDING PROTEIN 4, ADIPOCYTE
					1424638_at	CYCLIN-DEPENDENT KINASE INHIBITOR 1A (P21)
					1420909_at, 1451959_a_at	VASCULAR ENDOTHELIAL GROWTH FACTOR A
					1442397_at	NUCLEAR X BOX BINDING FACTOR 1
GOTERM_BP_ALL	BMP signaling pathway	3	0.0196	0.0114773	1425895_a_at	INHIBITOR OF DNA BINDING 1
					1416749_at, 1438251_x_at	HTRA SERINE PEPTIDASE 1
					1422803_at	FOLLISTATIN-LIKE 3
GOTERM_BP_ALL	cell cycle	10	0.0654	0.0127001	1454018_at	TOUSLED-LIKE KINASE 2 (ARABIDOPSIS)
					1449007_at	B-CELL TRANSLOCATION GENE 3
					1453851_a_at	GROWTH ARREST AND DNA-DAMAGE-INDUCIBLE 45 GAMMA
					1424143_a_at, 1424144_at	RETROVIRAL INTEGRATION SITE 2
					1459978_x_at	GENE MODEL 877, (NCBI)
					1416309_at	EXPRESSED SEQUENCE AW547774
					1424638_at	CYCLIN-DEPENDENT KINASE INHIBITOR 1A (P21)
					1419024_at, 1455002_at	PROTEIN TYROSINE PHOSPHATASE 4A1
					1420909_at, 1451959_a_at	VASCULAR ENDOTHELIAL GROWTH FACTOR A
					1435870_at	SYNAPTONEMAL COMPLEX PROTEIN 3
GOTERM_BP_ALL	positive regulation of cellular physiological process	9	0.0588	0.0136712	1418093_a_at	EPIDERMAL GROWTH FACTOR
					1416434_at	BCL2-LIKE 10
	GOTERM_BP_ALL:positive regulation of cellular physiological process	9 Gene(s)			1442025_a_at	ZINC FINGER AND BTB DOMAIN CONTAINING 16
					1427364_a_at, 1438761_a_at	ORNITHINE DECARBOXYLASE, STRUCTURAL 1
					1416309_at	EXPRESSED SEQUENCE AW547774
					1424638_at	CYCLIN-DEPENDENT KINASE INHIBITOR 1A (P21)
					1454903_at	NERVE GROWTH FACTOR RECEPTOR (TNFR SUPERFAMILY, MEMBER 16)
					1419024_at, 1455002_at	PROTEIN TYROSINE PHOSPHATASE 4A1
					1420909_at, 1451959_a_at	VASCULAR ENDOTHELIAL GROWTH FACTOR A
GOTERM_BP_ALL	negative regulation of cellular metabolism	6	0.0392	0.0138944	1442025_a_at	ZINC FINGER AND BTB DOMAIN CONTAINING 16
					1425732_a_at	MAX INTERACTING PROTEIN 1
					1436006_at	EUKARYOTIC TRANSLATION INITIATION FACTOR 2 ALPHA KINASE 1
					1425895_a_at	INHIBITOR OF DNA BINDING 1
					1425809_at	FATTY ACID BINDING PROTEIN 4, ADIPOCYTE
					1442397_at	NUCLEAR X BOX BINDING FACTOR 1
GOTERM_BP_ALL	negative regulation of protein kinase activity	3	0.0196	0.0159057	1453851_a_at	GROWTH ARREST AND DNA-DAMAGE-INDUCIBLE 45 GAMMA
					1425809_at	FATTY ACID BINDING PROTEIN 4, ADIPOCYTE
					1424638_at	CYCLIN-DEPENDENT KINASE INHIBITOR 1A (P21)
GOTERM_BP_ALL	negative regulation of transferase activity	3	0.0196	0.0168661	1453851_a_at	GROWTH ARREST AND DNA-DAMAGE-INDUCIBLE 45 GAMMA
					1425809_at	FATTY ACID BINDING PROTEIN 4, ADIPOCYTE
					1424638_at	CYCLIN-DEPENDENT KINASE INHIBITOR 1A (P21)
GOTERM_BP_ALL	negative regulation of cell proliferation	4	0.0261	0.0181806	1449007_at	B-CELL TRANSLOCATION GENE 3
					1442025_a_at	ZINC FINGER AND BTB DOMAIN CONTAINING 16
					1436006_at	EUKARYOTIC TRANSLATION INITIATION FACTOR 2 ALPHA KINASE 1
					1424638_at	CYCLIN-DEPENDENT KINASE INHIBITOR 1A (P21)
GOTERM_BP_ALL	negative regulation of enzyme activity	3	0.0196	0.018859	1453851_a_at	GROWTH ARREST AND DNA-DAMAGE-INDUCIBLE 45 GAMMA
					1425809_at	FATTY ACID BINDING PROTEIN 4, ADIPOCYTE
					1424638_at	CYCLIN-DEPENDENT KINASE INHIBITOR 1A (P21)
GOTERM_BP_ALL	regulation of progression through cell cycle	7	0.0458	0.0190042	1449007_at	B-CELL TRANSLOCATION GENE 3
					1453851_a_at	GROWTH ARREST AND DNA-DAMAGE-INDUCIBLE 45 GAMMA
					1424143_a_at, 1424144_at	RETROVIRAL INTEGRATION SITE 2
					1459978_x_at	GENE MODEL 877, (NCBI)
					1416309_at	EXPRESSED SEQUENCE AW547774
					1424638_at	CYCLIN-DEPENDENT KINASE INHIBITOR 1A (P21)
					1420909_at, 1451959_a_at	VASCULAR ENDOTHELIAL GROWTH FACTOR A
GOTERM_BP_ALL	regulation of cell cycle	7	0.0458	0.0192442	1449007_at	B-CELL TRANSLOCATION GENE 3
					1453851_a_at	GROWTH ARREST AND DNA-DAMAGE-INDUCIBLE 45 GAMMA
					1424143_a_at, 1424144_at	RETROVIRAL INTEGRATION SITE 2
					1459978_x_at	GENE MODEL 877, (NCBI)
					1416309_at	EXPRESSED SEQUENCE AW547774
					1424638_at	CYCLIN-DEPENDENT KINASE INHIBITOR 1A (P21)
					1420909_at, 1451959_a_at	VASCULAR ENDOTHELIAL GROWTH FACTOR A
GOTERM_BP_ALL	positive regulation of cellular process	9	0.0588	0.0217622	1418093_a_at	EPIDERMAL GROWTH FACTOR
					1416434_at	BCL2-LIKE 10
					1442025_a_at	ZINC FINGER AND BTB DOMAIN CONTAINING 16
					1427364_a_at, 1438761_a_at	ORNITHINE DECARBOXYLASE, STRUCTURAL 1
					1416309_at	EXPRESSED SEQUENCE AW547774
					1424638_at	CYCLIN-DEPENDENT KINASE INHIBITOR 1A (P21)
					1454903_at	NERVE GROWTH FACTOR RECEPTOR (TNFR SUPERFAMILY, MEMBER 16)
					1419024_at, 1455002_at	PROTEIN TYROSINE PHOSPHATASE 4A1
					1420909_at, 1451959_a_at	VASCULAR ENDOTHELIAL GROWTH FACTOR A
GOTERM_BP_ALL	nitric oxide mediated signal transduction	2	0.0131	0.02394	1428942_at	METALLOTHIONEIN 2
					1422557_s_at	METALLOTHIONEIN 1
GOTERM_BP_ALL	amino acid and derivative metabolism	6	0.0392	0.0244457	1418093_a_at	EPIDERMAL GROWTH FACTOR
					1435245_at	GLUTAMINASE 2 (LIVER, MITOCHONDRIAL)
					1427364_a_at, 1438761_a_at	ORNITHINE DECARBOXYLASE, STRUCTURAL 1
					1417149_at	PROCOLLAGEN-PROLINE, 2-OXOGLUTARATE 4-DIOXYGENASE (PROLINE 4-HYDROXYLASE), ALPHA II POLYPEPTIDE
					1454608_x_at, 1455913_x_at	TRANSTHYRETIN
					1416344_at	LYSOSOMAL MEMBRANE GLYCOPROTEIN 2
GOTERM_BP_ALL	cell proliferation	7	0.0458	0.0250631	1418093_a_at	EPIDERMAL GROWTH FACTOR
					1449007_at	B-CELL TRANSLOCATION GENE 3
					1442025_a_at	ZINC FINGER AND BTB DOMAIN CONTAINING 16
					1427364_a_at, 1438761_a_at	ORNITHINE DECARBOXYLASE, STRUCTURAL 1
					1436006_at	EUKARYOTIC TRANSLATION INITIATION FACTOR 2 ALPHA KINASE 1
					1424638_at	CYCLIN-DEPENDENT KINASE INHIBITOR 1A (P21)
					1420909_at, 1451959_a_at	VASCULAR ENDOTHELIAL GROWTH FACTOR A
GOTERM_BP_ALL	negative regulation of metabolism	6	0.0392	0.0261808	1442025_a_at	ZINC FINGER AND BTB DOMAIN CONTAINING 16
					1425732_a_at	MAX INTERACTING PROTEIN 1
					1436006_at	EUKARYOTIC TRANSLATION INITIATION FACTOR 2 ALPHA KINASE 1
					1425895_a_at	INHIBITOR OF DNA BINDING 1
					1425809_at	FATTY ACID BINDING PROTEIN 4, ADIPOCYTE
					1442397_at	NUCLEAR X BOX BINDING FACTOR 1
GOTERM_BP_ALL	zinc ion homeostasis	2	0.0131	0.0298359	1428942_at	METALLOTHIONEIN 2
					1422557_s_at	METALLOTHIONEIN 1
GOTERM_BP_ALL	negative regulation of transcription	5	0.0327	0.0309027	1442025_a_at	ZINC FINGER AND BTB DOMAIN CONTAINING 16
					1425732_a_at	MAX INTERACTING PROTEIN 1
					1425895_a_at	INHIBITOR OF DNA BINDING 1
					1425809_at	FATTY ACID BINDING PROTEIN 4, ADIPOCYTE
					1442397_at	NUCLEAR X BOX BINDING FACTOR 1
GOTERM_BP_ALL	positive regulation of cell proliferation	4	0.0261	0.0309842	1418093_a_at	EPIDERMAL GROWTH FACTOR
					1427364_a_at, 1438761_a_at	ORNITHINE DECARBOXYLASE, STRUCTURAL 1
					1424638_at	CYCLIN-DEPENDENT KINASE INHIBITOR 1A (P21)
					1420909_at, 1451959_a_at	VASCULAR ENDOTHELIAL GROWTH FACTOR A
GOTERM_BP_ALL	apoptosis	8	0.0523	0.0317895	1453851_a_at	GROWTH ARREST AND DNA-DAMAGE-INDUCIBLE 45 GAMMA
					1452050_at	CALCIUM/CALMODULIN-DEPENDENT PROTEIN KINASE ID
					1416434_at	BCL2-LIKE 10
					1442025_a_at	ZINC FINGER AND BTB DOMAIN CONTAINING 16
					1424638_at	CYCLIN-DEPENDENT KINASE INHIBITOR 1A (P21)
					1454903_at	NERVE GROWTH FACTOR RECEPTOR (TNFR SUPERFAMILY, MEMBER 16)
					1454109_a_at	PHOSPHATIDYLSERINE RECEPTOR
					1420909_at, 1451959_a_at	VASCULAR ENDOTHELIAL GROWTH FACTOR A
GOTERM_BP_ALL	programmed cell death	8	0.0523	0.0348297	1453851_a_at	GROWTH ARREST AND DNA-DAMAGE-INDUCIBLE 45 GAMMA
					1452050_at	CALCIUM/CALMODULIN-DEPENDENT PROTEIN KINASE ID
					1416434_at	BCL2-LIKE 10
					1442025_a_at	ZINC FINGER AND BTB DOMAIN CONTAINING 16
					1424638_at	CYCLIN-DEPENDENT KINASE INHIBITOR 1A (P21)
					1454903_at	NERVE GROWTH FACTOR RECEPTOR (TNFR SUPERFAMILY, MEMBER 16)
					1454109_a_at	PHOSPHATIDYLSERINE RECEPTOR
					1420909_at, 1451959_a_at	VASCULAR ENDOTHELIAL GROWTH FACTOR A
GOTERM_BP_ALL	macromolecule metabolism	33	0.2157	0.0351802	1453851_a_at	GROWTH ARREST AND DNA-DAMAGE-INDUCIBLE 45 GAMMA
					1454949_at	RIKEN CDNA 2210010O09 GENE
					1423785_at	EGL NINE HOMOLOG 1 (C. ELEGANS)
					1416432_at, 1456676_a_at	6-PHOSPHOFRUCTO-2-KINASE/FRUCTOSE-2,6-BIPHOSPHATASE 3
					1419029_at, 1419030_at, 1449324_at	ERO1-LIKE (S. CEREVISIAE)
					1416749_at, 1438251_x_at	HTRA SERINE PEPTIDASE 1
					1430798_x_at	MITOCHONDRIAL RIBOSOMAL PROTEIN L15
					1416125_at, 1448231_at	FK506 BINDING PROTEIN 5
					1454018_at	TOUSLED-LIKE KINASE 2 (ARABIDOPSIS)
					1454623_at	SIMILAR TO CARBOXYPEPTIDASE A2 PRECURSOR
					1439677_at	EPILEPSY, PROGRESSIVE MYOCLONIC EPILEPSY, TYPE 2 GENE ALPHA
					1437785_at	A DISINTEGRIN-LIKE AND METALLOPEPTIDASE (REPROLYSIN TYPE) WITH THROMBOSPONDIN TYPE 1 MOTIF, 9
					1433814_at	F-BOX AND LEUCINE-RICH REPEAT PROTEIN 14
					1459331_at	SURFEIT GENE 6
					1436006_at	EUKARYOTIC TRANSLATION INITIATION FACTOR 2 ALPHA KINASE 1
					1417149_at	PROCOLLAGEN-PROLINE, 2-OXOGLUTARATE 4-DIOXYGENASE (PROLINE 4-HYDROXYLASE), ALPHA II POLYPEPTIDE
					1419024_at, 1455002_at	PROTEIN TYROSINE PHOSPHATASE 4A1
					1426721_s_at	TCDD-INDUCIBLE POLY(ADP-RIBOSE) POLYMERASE
					1457451_at	ACTIVIN RECEPTOR IIA
					1419087_s_at	SPLICING FACTOR 3A, SUBUNIT 1
					1452050_at	CALCIUM/CALMODULIN-DEPENDENT PROTEIN KINASE ID
					1431212_a_at	RIKEN CDNA 3300001M20 GENE
					1436531_at	METHIONINE AMINOPEPTIDASE 2
					1438815_at	HISTONE 2, H2AA1
					1430357_at	H3 HISTONE, FAMILY 3A
					1418093_a_at	EPIDERMAL GROWTH FACTOR
					1455420_at	RAD23B HOMOLOG (S. CEREVISIAE)
					1424143_a_at, 1424144_at	RETROVIRAL INTEGRATION SITE 2
					1422832_at	RETINAL G PROTEIN COUPLED RECEPTOR
					1437313_x_at, 1452534_a_at	HIGH MOBILITY GROUP BOX 2
					1416344_at	LYSOSOMAL MEMBRANE GLYCOPROTEIN 2
					1422885_at	SMALL NUCLEAR RIBONUCLEOPROTEIN D3
					1442397_at	NUCLEAR X BOX BINDING FACTOR 1
GOTERM_BP_ALL	negative regulation of nucleobase, nucleoside, nucleotide and nucleic acid metabolism	5	0.0327	0.0366571	1442025_a_at	ZINC FINGER AND BTB DOMAIN CONTAINING 16
					1425732_a_at	MAX INTERACTING PROTEIN 1
					1425895_a_at	INHIBITOR OF DNA BINDING 1
					1425809_at	FATTY ACID BINDING PROTEIN 4, ADIPOCYTE
					1442397_at	NUCLEAR X BOX BINDING FACTOR 1
GOTERM_BP_ALL	cellular protein metabolism	25	0.1634	0.0389668	1453851_a_at	GROWTH ARREST AND DNA-DAMAGE-INDUCIBLE 45 GAMMA
					1454949_at	RIKEN CDNA 2210010O09 GENE
					1419029_at, 1419030_at, 1449324_at	ERO1-LIKE (S. CEREVISIAE)
					1416749_at, 1438251_x_at	HTRA SERINE PEPTIDASE 1
					1416125_at, 1448231_at	FK506 BINDING PROTEIN 5
					1430798_x_at	MITOCHONDRIAL RIBOSOMAL PROTEIN L15
					1454623_at	SIMILAR TO CARBOXYPEPTIDASE A2 PRECURSOR
					1454018_at	TOUSLED-LIKE KINASE 2 (ARABIDOPSIS)
					1439677_at	EPILEPSY, PROGRESSIVE MYOCLONIC EPILEPSY, TYPE 2 GENE ALPHA
					1437785_at	A DISINTEGRIN-LIKE AND METALLOPEPTIDASE (REPROLYSIN TYPE) WITH THROMBOSPONDIN TYPE 1 MOTIF, 9
					1433814_at	F-BOX AND LEUCINE-RICH REPEAT PROTEIN 14
					1436006_at	EUKARYOTIC TRANSLATION INITIATION FACTOR 2 ALPHA KINASE 1
					1417149_at	PROCOLLAGEN-PROLINE, 2-OXOGLUTARATE 4-DIOXYGENASE (PROLINE 4-HYDROXYLASE), ALPHA II POLYPEPTIDE
					1419024_at, 1455002_at	PROTEIN TYROSINE PHOSPHATASE 4A1
					1426721_s_at	TCDD-INDUCIBLE POLY(ADP-RIBOSE) POLYMERASE
					1457451_at	ACTIVIN RECEPTOR IIA
					1419087_s_at	SPLICING FACTOR 3A, SUBUNIT 1
					1452050_at	CALCIUM/CALMODULIN-DEPENDENT PROTEIN KINASE ID
					1431212_a_at	RIKEN CDNA 3300001M20 GENE
					1436531_at	METHIONINE AMINOPEPTIDASE 2
					1418093_a_at	EPIDERMAL GROWTH FACTOR
					1455420_at	RAD23B HOMOLOG (S. CEREVISIAE)
					1422832_at	RETINAL G PROTEIN COUPLED RECEPTOR
					1416344_at	LYSOSOMAL MEMBRANE GLYCOPROTEIN 2
					1442397_at	NUCLEAR X BOX BINDING FACTOR 1
GOTERM_BP_ALL	amine metabolism	6	0.0392	0.0424331	1418093_a_at	EPIDERMAL GROWTH FACTOR
					1435245_at	GLUTAMINASE 2 (LIVER, MITOCHONDRIAL)
					1427364_a_at, 1438761_a_at	ORNITHINE DECARBOXYLASE, STRUCTURAL 1
					1417149_at	PROCOLLAGEN-PROLINE, 2-OXOGLUTARATE 4-DIOXYGENASE (PROLINE 4-HYDROXYLASE), ALPHA II POLYPEPTIDE
					1454608_x_at, 1455913_x_at	TRANSTHYRETIN
					1416344_at	LYSOSOMAL MEMBRANE GLYCOPROTEIN 2
GOTERM_BP_ALL	cell death	8	0.0523	0.0439918	1453851_a_at	GROWTH ARREST AND DNA-DAMAGE-INDUCIBLE 45 GAMMA
					1452050_at	CALCIUM/CALMODULIN-DEPENDENT PROTEIN KINASE ID
					1416434_at	BCL2-LIKE 10
					1442025_a_at	ZINC FINGER AND BTB DOMAIN CONTAINING 16
					1424638_at	CYCLIN-DEPENDENT KINASE INHIBITOR 1A (P21)
					1454903_at	NERVE GROWTH FACTOR RECEPTOR (TNFR SUPERFAMILY, MEMBER 16)
					1454109_a_at	PHOSPHATIDYLSERINE RECEPTOR
					1420909_at, 1451959_a_at	VASCULAR ENDOTHELIAL GROWTH FACTOR A
GOTERM_BP_ALL	cellular macromolecule metabolism	25	0.1634	0.0449401	1453851_a_at	GROWTH ARREST AND DNA-DAMAGE-INDUCIBLE 45 GAMMA
					1454949_at	RIKEN CDNA 2210010O09 GENE
					1419029_at, 1419030_at, 1449324_at	ERO1-LIKE (S. CEREVISIAE)
					1416749_at, 1438251_x_at	HTRA SERINE PEPTIDASE 1
					1416125_at, 1448231_at	FK506 BINDING PROTEIN 5
					1430798_x_at	MITOCHONDRIAL RIBOSOMAL PROTEIN L15
					1454623_at	SIMILAR TO CARBOXYPEPTIDASE A2 PRECURSOR
					1454018_at	TOUSLED-LIKE KINASE 2 (ARABIDOPSIS)
					1439677_at	EPILEPSY, PROGRESSIVE MYOCLONIC EPILEPSY, TYPE 2 GENE ALPHA
					1437785_at	A DISINTEGRIN-LIKE AND METALLOPEPTIDASE (REPROLYSIN TYPE) WITH THROMBOSPONDIN TYPE 1 MOTIF, 9
					1433814_at	F-BOX AND LEUCINE-RICH REPEAT PROTEIN 14
					1436006_at	EUKARYOTIC TRANSLATION INITIATION FACTOR 2 ALPHA KINASE 1
					1417149_at	PROCOLLAGEN-PROLINE, 2-OXOGLUTARATE 4-DIOXYGENASE (PROLINE 4-HYDROXYLASE), ALPHA II POLYPEPTIDE
					1419024_at, 1455002_at	PROTEIN TYROSINE PHOSPHATASE 4A1
					1426721_s_at	TCDD-INDUCIBLE POLY(ADP-RIBOSE) POLYMERASE
					1457451_at	ACTIVIN RECEPTOR IIA
					1419087_s_at	SPLICING FACTOR 3A, SUBUNIT 1
					1452050_at	CALCIUM/CALMODULIN-DEPENDENT PROTEIN KINASE ID
					1431212_a_at	RIKEN CDNA 3300001M20 GENE
					1436531_at	METHIONINE AMINOPEPTIDASE 2
					1418093_a_at	EPIDERMAL GROWTH FACTOR
					1455420_at	RAD23B HOMOLOG (S. CEREVISIAE)
					1422832_at	RETINAL G PROTEIN COUPLED RECEPTOR
					1416344_at	LYSOSOMAL MEMBRANE GLYCOPROTEIN 2
					1442397_at	NUCLEAR X BOX BINDING FACTOR 1
GOTERM_BP_ALL	death	8	0.0523	0.0466003	1453851_a_at	GROWTH ARREST AND DNA-DAMAGE-INDUCIBLE 45 GAMMA
					1452050_at	CALCIUM/CALMODULIN-DEPENDENT PROTEIN KINASE ID
					1416434_at	BCL2-LIKE 10
					1442025_a_at	ZINC FINGER AND BTB DOMAIN CONTAINING 16
					1424638_at	CYCLIN-DEPENDENT KINASE INHIBITOR 1A (P21)
					1454903_at	NERVE GROWTH FACTOR RECEPTOR (TNFR SUPERFAMILY, MEMBER 16)
					1454109_a_at	PHOSPHATIDYLSERINE RECEPTOR
					1420909_at, 1451959_a_at	VASCULAR ENDOTHELIAL GROWTH FACTOR A
GOTERM_BP_ALL	regulation of apoptosis	6	0.0392	0.0474006	1452050_at	CALCIUM/CALMODULIN-DEPENDENT PROTEIN KINASE ID
					1416434_at	BCL2-LIKE 10
					1442025_a_at	ZINC FINGER AND BTB DOMAIN CONTAINING 16
					1424638_at	CYCLIN-DEPENDENT KINASE INHIBITOR 1A (P21)
					1454903_at	NERVE GROWTH FACTOR RECEPTOR (TNFR SUPERFAMILY, MEMBER 16)
					1420909_at, 1451959_a_at	VASCULAR ENDOTHELIAL GROWTH FACTOR A
not significant
GOTERM_BP_ALL	regulation of programmed cell death	6	0.0392	0.050541	1452050_at	CALCIUM/CALMODULIN-DEPENDENT PROTEIN KINASE ID
					1416434_at	BCL2-LIKE 10
					1442025_a_at	ZINC FINGER AND BTB DOMAIN CONTAINING 16
					1424638_at	CYCLIN-DEPENDENT KINASE INHIBITOR 1A (P21)
					1454903_at	NERVE GROWTH FACTOR RECEPTOR (TNFR SUPERFAMILY, MEMBER 16)
					1420909_at, 1451959_a_at	VASCULAR ENDOTHELIAL GROWTH FACTOR A
GOTERM_BP_ALL	nitrogen compound metabolism	6	0.0392	0.0521564	1418093_a_at	EPIDERMAL GROWTH FACTOR
					1435245_at	GLUTAMINASE 2 (LIVER, MITOCHONDRIAL)
					1427364_a_at, 1438761_a_at	ORNITHINE DECARBOXYLASE, STRUCTURAL 1
					1417149_at	PROCOLLAGEN-PROLINE, 2-OXOGLUTARATE 4-DIOXYGENASE (PROLINE 4-HYDROXYLASE), ALPHA II POLYPEPTIDE
					1454608_x_at, 1455913_x_at	TRANSTHYRETIN
					1416344_at	LYSOSOMAL MEMBRANE GLYCOPROTEIN 2
GOTERM_BP_ALL	negative regulation of transcription, DNA-dependent	4	0.0261	0.0584485	1442025_a_at	ZINC FINGER AND BTB DOMAIN CONTAINING 16
					1425732_a_at	MAX INTERACTING PROTEIN 1
					1425895_a_at	INHIBITOR OF DNA BINDING 1
					1442397_at	NUCLEAR X BOX BINDING FACTOR 1
GOTERM_BP_ALL	amino acid derivative metabolism	3	0.0196	0.0603217	1427364_a_at, 1438761_a_at	ORNITHINE DECARBOXYLASE, STRUCTURAL 1
					1417149_at	PROCOLLAGEN-PROLINE, 2-OXOGLUTARATE 4-DIOXYGENASE (PROLINE 4-HYDROXYLASE), ALPHA II POLYPEPTIDE
					1454608_x_at, 1455913_x_at	TRANSTHYRETIN
GOTERM_BP_ALL	positive regulation of programmed cell death	4	0.0261	0.0603886	1416434_at	BCL2-LIKE 10
					1442025_a_at	ZINC FINGER AND BTB DOMAIN CONTAINING 16
					1424638_at	CYCLIN-DEPENDENT KINASE INHIBITOR 1A (P21)
					1454903_at	NERVE GROWTH FACTOR RECEPTOR (TNFR SUPERFAMILY, MEMBER 16)
GOTERM_BP_ALL	primary metabolism	48	0.3137	0.0604703	1426727_s_at	PROTEIN PHOSPHATASE 1, REGULATORY SUBUNIT 10
					1453851_a_at	GROWTH ARREST AND DNA-DAMAGE-INDUCIBLE 45 GAMMA
					1454949_at	RIKEN CDNA 2210010O09 GENE
					1427364_a_at, 1438761_a_at	ORNITHINE DECARBOXYLASE, STRUCTURAL 1
					1423785_at	EGL NINE HOMOLOG 1 (C. ELEGANS)
					1418190_at	PARAOXONASE 1
					1416432_at, 1456676_a_at	6-PHOSPHOFRUCTO-2-KINASE/FRUCTOSE-2,6-BIPHOSPHATASE 3
					1419029_at, 1419030_at, 1449324_at	ERO1-LIKE (S. CEREVISIAE)
					1416749_at, 1438251_x_at	HTRA SERINE PEPTIDASE 1
					1430798_x_at	MITOCHONDRIAL RIBOSOMAL PROTEIN L15
					1416125_at, 1448231_at	FK506 BINDING PROTEIN 5
					1423233_at	CCAAT/ENHANCER BINDING PROTEIN (C/EBP), DELTA
					1454623_at	SIMILAR TO CARBOXYPEPTIDASE A2 PRECURSOR
					1454018_at	TOUSLED-LIKE KINASE 2 (ARABIDOPSIS)
					1435245_at	GLUTAMINASE 2 (LIVER, MITOCHONDRIAL)
					1439677_at	EPILEPSY, PROGRESSIVE MYOCLONIC EPILEPSY, TYPE 2 GENE ALPHA
					1437785_at	A DISINTEGRIN-LIKE AND METALLOPEPTIDASE (REPROLYSIN TYPE) WITH THROMBOSPONDIN TYPE 1 MOTIF, 9
					1436006_at	EUKARYOTIC TRANSLATION INITIATION FACTOR 2 ALPHA KINASE 1
					1433814_at	F-BOX AND LEUCINE-RICH REPEAT PROTEIN 14
					1459331_at	SURFEIT GENE 6
					1417149_at	PROCOLLAGEN-PROLINE, 2-OXOGLUTARATE 4-DIOXYGENASE (PROLINE 4-HYDROXYLASE), ALPHA II POLYPEPTIDE
					1425895_a_at	INHIBITOR OF DNA BINDING 1
					1419024_at, 1455002_at	PROTEIN TYROSINE PHOSPHATASE 4A1
					1454608_x_at, 1455913_x_at	TRANSTHYRETIN
					1426721_s_at	TCDD-INDUCIBLE POLY(ADP-RIBOSE) POLYMERASE
					1448607_at	PRE-B-CELL COLONY-ENHANCING FACTOR 1
					1457451_at	ACTIVIN RECEPTOR IIA
					1419087_s_at	SPLICING FACTOR 3A, SUBUNIT 1
					1452050_at	CALCIUM/CALMODULIN-DEPENDENT PROTEIN KINASE ID
					1442025_a_at	ZINC FINGER AND BTB DOMAIN CONTAINING 16
					1444487_at	LECITHIN-RETINOL ACYLTRANSFERASE (PHOSPHATIDYLCHOLINE-RETINOL-O-ACYLTRANSFERASE)
					1425809_at	FATTY ACID BINDING PROTEIN 4, ADIPOCYTE
					1431212_a_at	RIKEN CDNA 3300001M20 GENE
					1436531_at	METHIONINE AMINOPEPTIDASE 2
					1438815_at	HISTONE 2, H2AA1
					1435875_at	PROTEIN KINASE, AMP-ACTIVATED, BETA 2 NON-CATALYTIC SUBUNIT
					1418093_a_at	EPIDERMAL GROWTH FACTOR
					1430357_at	H3 HISTONE, FAMILY 3A
					1440257_at	OOCYTE SPECIFIC HOMEOBOX 6
					1455420_at	RAD23B HOMOLOG (S. CEREVISIAE)
					1424143_a_at, 1424144_at	RETROVIRAL INTEGRATION SITE 2
					1425732_a_at	MAX INTERACTING PROTEIN 1
					1422832_at	RETINAL G PROTEIN COUPLED RECEPTOR
					1437313_x_at, 1452534_a_at	HIGH MOBILITY GROUP BOX 2
					1454903_at	NERVE GROWTH FACTOR RECEPTOR (TNFR SUPERFAMILY, MEMBER 16)
					1416344_at	LYSOSOMAL MEMBRANE GLYCOPROTEIN 2
					1422885_at	SMALL NUCLEAR RIBONUCLEOPROTEIN D3
					1442397_at	NUCLEAR X BOX BINDING FACTOR 1
GOTERM_BP_ALL	nucleosome assembly	3	0.0196	0.0652211	1430357_at	H3 HISTONE, FAMILY 3A
					1437313_x_at, 1452534_a_at	HIGH MOBILITY GROUP BOX 2
					1438815_at	HISTONE 2, H2AA1
GOTERM_BP_ALL	regulation of biological process	28	0.183	0.0662786	1453851_a_at	GROWTH ARREST AND DNA-DAMAGE-INDUCIBLE 45 GAMMA
					1427364_a_at, 1438761_a_at	ORNITHINE DECARBOXYLASE, STRUCTURAL 1
					1416749_at, 1438251_x_at	HTRA SERINE PEPTIDASE 1
					1449007_at	B-CELL TRANSLOCATION GENE 3
					1423233_at	CCAAT/ENHANCER BINDING PROTEIN (C/EBP), DELTA
					1416434_at	BCL2-LIKE 10
					1436006_at	EUKARYOTIC TRANSLATION INITIATION FACTOR 2 ALPHA KINASE 1
					1425895_a_at	INHIBITOR OF DNA BINDING 1
					1419024_at, 1455002_at	PROTEIN TYROSINE PHOSPHATASE 4A1
					1436605_at	TRANSKETOLASE
					1452050_at	CALCIUM/CALMODULIN-DEPENDENT PROTEIN KINASE ID
					1459978_x_at	GENE MODEL 877, (NCBI)
					1442025_a_at	ZINC FINGER AND BTB DOMAIN CONTAINING 16
					1431212_a_at	RIKEN CDNA 3300001M20 GENE
					1425809_at	FATTY ACID BINDING PROTEIN 4, ADIPOCYTE
					1424638_at	CYCLIN-DEPENDENT KINASE INHIBITOR 1A (P21)
					1440257_at	OOCYTE SPECIFIC HOMEOBOX 6
					1418093_a_at	EPIDERMAL GROWTH FACTOR
					1424143_a_at, 1424144_at	RETROVIRAL INTEGRATION SITE 2
					1425732_a_at	MAX INTERACTING PROTEIN 1
					1416309_at	EXPRESSED SEQUENCE AW547774
					1454903_at	NERVE GROWTH FACTOR RECEPTOR (TNFR SUPERFAMILY, MEMBER 16)
					1437313_x_at, 1452534_a_at	HIGH MOBILITY GROUP BOX 2
					1418370_at	TROPONIN C, CARDIAC/SLOW SKELETAL
					1420909_at, 1451959_a_at	VASCULAR ENDOTHELIAL GROWTH FACTOR A
					1416039_x_at	CYSTEINE RICH PROTEIN 61
					1442397_at	NUCLEAR X BOX BINDING FACTOR 1
					1422803_at	FOLLISTATIN-LIKE 3
GOTERM_BP_ALL	protein complex assembly	4	0.0261	0.0684467	1430357_at	H3 HISTONE, FAMILY 3A
					1459331_at	SURFEIT GENE 6
					1437313_x_at, 1452534_a_at	HIGH MOBILITY GROUP BOX 2
					1438815_at	HISTONE 2, H2AA1
GOTERM_BP_ALL	blood vessel development	4	0.0261	0.069487	1425895_a_at	INHIBITOR OF DNA BINDING 1
					1454109_a_at	PHOSPHATIDYLSERINE RECEPTOR
					1420909_at, 1451959_a_at	VASCULAR ENDOTHELIAL GROWTH FACTOR A
					1416039_x_at	CYSTEINE RICH PROTEIN 61
GOTERM_BP_ALL	regulation of physiological process	26	0.1699	0.070068	1453851_a_at	GROWTH ARREST AND DNA-DAMAGE-INDUCIBLE 45 GAMMA
					1427364_a_at, 1438761_a_at	ORNITHINE DECARBOXYLASE, STRUCTURAL 1
					1416749_at, 1438251_x_at	HTRA SERINE PEPTIDASE 1
					1449007_at	B-CELL TRANSLOCATION GENE 3
					1423233_at	CCAAT/ENHANCER BINDING PROTEIN (C/EBP), DELTA
					1416434_at	BCL2-LIKE 10
					1436006_at	EUKARYOTIC TRANSLATION INITIATION FACTOR 2 ALPHA KINASE 1
					1425895_a_at	INHIBITOR OF DNA BINDING 1
					1419024_at, 1455002_at	PROTEIN TYROSINE PHOSPHATASE 4A1
					1452050_at	CALCIUM/CALMODULIN-DEPENDENT PROTEIN KINASE ID
					1459978_x_at	GENE MODEL 877, (NCBI)
					1442025_a_at	ZINC FINGER AND BTB DOMAIN CONTAINING 16
					1431212_a_at	RIKEN CDNA 3300001M20 GENE
					1425809_at	FATTY ACID BINDING PROTEIN 4, ADIPOCYTE
					1424638_at	CYCLIN-DEPENDENT KINASE INHIBITOR 1A (P21)
					1418093_a_at	EPIDERMAL GROWTH FACTOR
					1440257_at	OOCYTE SPECIFIC HOMEOBOX 6
					1424143_a_at, 1424144_at	RETROVIRAL INTEGRATION SITE 2
					1425732_a_at	MAX INTERACTING PROTEIN 1
					1416309_at	EXPRESSED SEQUENCE AW547774
					1454903_at	NERVE GROWTH FACTOR RECEPTOR (TNFR SUPERFAMILY, MEMBER 16)
					1437313_x_at, 1452534_a_at	HIGH MOBILITY GROUP BOX 2
					1418370_at	TROPONIN C, CARDIAC/SLOW SKELETAL
					1420909_at, 1451959_a_at	VASCULAR ENDOTHELIAL GROWTH FACTOR A
					1416039_x_at	CYSTEINE RICH PROTEIN 61
					1442397_at	NUCLEAR X BOX BINDING FACTOR 1
GOTERM_BP_ALL	negative regulation of BMP signaling pathway	2	0.0131	0.0701323	1416749_at, 1438251_x_at	HTRA SERINE PEPTIDASE 1
					1422803_at	FOLLISTATIN-LIKE 3
GOTERM_BP_ALL	vasculature development	4	0.0261	0.0726507	1425895_a_at	INHIBITOR OF DNA BINDING 1
					1454109_a_at	PHOSPHATIDYLSERINE RECEPTOR
					1420909_at, 1451959_a_at	VASCULAR ENDOTHELIAL GROWTH FACTOR A
					1416039_x_at	CYSTEINE RICH PROTEIN 61
GOTERM_BP_ALL	regulation of cellular process	26	0.1699	0.0782802	1453851_a_at	GROWTH ARREST AND DNA-DAMAGE-INDUCIBLE 45 GAMMA
					1427364_a_at, 1438761_a_at	ORNITHINE DECARBOXYLASE, STRUCTURAL 1
					1416749_at, 1438251_x_at	HTRA SERINE PEPTIDASE 1
					1449007_at	B-CELL TRANSLOCATION GENE 3
					1423233_at	CCAAT/ENHANCER BINDING PROTEIN (C/EBP), DELTA
					1416434_at	BCL2-LIKE 10
					1436006_at	EUKARYOTIC TRANSLATION INITIATION FACTOR 2 ALPHA KINASE 1
					1425895_a_at	INHIBITOR OF DNA BINDING 1
					1419024_at, 1455002_at	PROTEIN TYROSINE PHOSPHATASE 4A1
					1452050_at	CALCIUM/CALMODULIN-DEPENDENT PROTEIN KINASE ID
					1459978_x_at	GENE MODEL 877, (NCBI)
					1442025_a_at	ZINC FINGER AND BTB DOMAIN CONTAINING 16
					1431212_a_at	RIKEN CDNA 3300001M20 GENE
					1425809_at	FATTY ACID BINDING PROTEIN 4, ADIPOCYTE
					1424638_at	CYCLIN-DEPENDENT KINASE INHIBITOR 1A (P21)
					1418093_a_at	EPIDERMAL GROWTH FACTOR
					1440257_at	OOCYTE SPECIFIC HOMEOBOX 6
					1424143_a_at, 1424144_at	RETROVIRAL INTEGRATION SITE 2
					1425732_a_at	MAX INTERACTING PROTEIN 1
					1416309_at	EXPRESSED SEQUENCE AW547774
					1454903_at	NERVE GROWTH FACTOR RECEPTOR (TNFR SUPERFAMILY, MEMBER 16)
					1437313_x_at, 1452534_a_at	HIGH MOBILITY GROUP BOX 2
					1420909_at, 1451959_a_at	VASCULAR ENDOTHELIAL GROWTH FACTOR A
					1416039_x_at	CYSTEINE RICH PROTEIN 61
					1442397_at	NUCLEAR X BOX BINDING FACTOR 1
					1422803_at	FOLLISTATIN-LIKE 3
GOTERM_BP_ALL	regulation of cellular physiological process	25	0.1634	0.079181	1453851_a_at	GROWTH ARREST AND DNA-DAMAGE-INDUCIBLE 45 GAMMA
					1427364_a_at, 1438761_a_at	ORNITHINE DECARBOXYLASE, STRUCTURAL 1
					1416749_at, 1438251_x_at	HTRA SERINE PEPTIDASE 1
					1449007_at	B-CELL TRANSLOCATION GENE 3
					1423233_at	CCAAT/ENHANCER BINDING PROTEIN (C/EBP), DELTA
					1416434_at	BCL2-LIKE 10
					1436006_at	EUKARYOTIC TRANSLATION INITIATION FACTOR 2 ALPHA KINASE 1
					1425895_a_at	INHIBITOR OF DNA BINDING 1
					1419024_at, 1455002_at	PROTEIN TYROSINE PHOSPHATASE 4A1
					1452050_at	CALCIUM/CALMODULIN-DEPENDENT PROTEIN KINASE ID
					1459978_x_at	GENE MODEL 877, (NCBI)
					1442025_a_at	ZINC FINGER AND BTB DOMAIN CONTAINING 16
					1431212_a_at	RIKEN CDNA 3300001M20 GENE
					1425809_at	FATTY ACID BINDING PROTEIN 4, ADIPOCYTE
					1424638_at	CYCLIN-DEPENDENT KINASE INHIBITOR 1A (P21)
					1418093_a_at	EPIDERMAL GROWTH FACTOR
					1440257_at	OOCYTE SPECIFIC HOMEOBOX 6
					1424143_a_at, 1424144_at	RETROVIRAL INTEGRATION SITE 2
					1425732_a_at	MAX INTERACTING PROTEIN 1
					1416309_at	EXPRESSED SEQUENCE AW547774
					1437313_x_at, 1452534_a_at	HIGH MOBILITY GROUP BOX 2
					1454903_at	NERVE GROWTH FACTOR RECEPTOR (TNFR SUPERFAMILY, MEMBER 16)
					1420909_at, 1451959_a_at	VASCULAR ENDOTHELIAL GROWTH FACTOR A
					1416039_x_at	CYSTEINE RICH PROTEIN 61
					1442397_at	NUCLEAR X BOX BINDING FACTOR 1
GOTERM_BP_ALL	regulation of BMP signaling pathway	2	0.0131	0.0813384	1416749_at, 1438251_x_at	HTRA SERINE PEPTIDASE 1
					1422803_at	FOLLISTATIN-LIKE 3
GOTERM_BP_ALL	chromatin assembly	3	0.0196	0.0842413	1430357_at	H3 HISTONE, FAMILY 3A
					1437313_x_at, 1452534_a_at	HIGH MOBILITY GROUP BOX 2
					1438815_at	HISTONE 2, H2AA1
GOTERM_BP_ALL	metabolism	52	0.3399	0.087893	1426727_s_at	PROTEIN PHOSPHATASE 1, REGULATORY SUBUNIT 10
					1453851_a_at	GROWTH ARREST AND DNA-DAMAGE-INDUCIBLE 45 GAMMA
					1423785_at	EGL NINE HOMOLOG 1 (C. ELEGANS)
					1416432_at, 1456676_a_at	6-PHOSPHOFRUCTO-2-KINASE/FRUCTOSE-2,6-BIPHOSPHATASE 3
					1430798_x_at	MITOCHONDRIAL RIBOSOMAL PROTEIN L15
					1454018_at	TOUSLED-LIKE KINASE 2 (ARABIDOPSIS)
					1423233_at	CCAAT/ENHANCER BINDING PROTEIN (C/EBP), DELTA
					1454623_at	SIMILAR TO CARBOXYPEPTIDASE A2 PRECURSOR
					1435245_at	GLUTAMINASE 2 (LIVER, MITOCHONDRIAL)
					1437785_at	A DISINTEGRIN-LIKE AND METALLOPEPTIDASE (REPROLYSIN TYPE) WITH THROMBOSPONDIN TYPE 1 MOTIF, 9
					1459331_at	SURFEIT GENE 6
					1433814_at	F-BOX AND LEUCINE-RICH REPEAT PROTEIN 14
					1436006_at	EUKARYOTIC TRANSLATION INITIATION FACTOR 2 ALPHA KINASE 1
					1417149_at	PROCOLLAGEN-PROLINE, 2-OXOGLUTARATE 4-DIOXYGENASE (PROLINE 4-HYDROXYLASE), ALPHA II POLYPEPTIDE
					1425895_a_at	INHIBITOR OF DNA BINDING 1
					1426721_s_at	TCDD-INDUCIBLE POLY(ADP-RIBOSE) POLYMERASE
					1448607_at	PRE-B-CELL COLONY-ENHANCING FACTOR 1
					1419087_s_at	SPLICING FACTOR 3A, SUBUNIT 1
					1442025_a_at	ZINC FINGER AND BTB DOMAIN CONTAINING 16
					1431212_a_at	RIKEN CDNA 3300001M20 GENE
					1425809_at	FATTY ACID BINDING PROTEIN 4, ADIPOCYTE
					1430357_at	H3 HISTONE, FAMILY 3A
					1418093_a_at	EPIDERMAL GROWTH FACTOR
					1430197_a_at	PHOSPHATIDYLINOSITOL TRANSFER PROTEIN, MEMBRANE-ASSOCIATED 2
					1424143_a_at, 1424144_at	RETROVIRAL INTEGRATION SITE 2
					1425732_a_at	MAX INTERACTING PROTEIN 1
					1422832_at	RETINAL G PROTEIN COUPLED RECEPTOR
					1437313_x_at, 1452534_a_at	HIGH MOBILITY GROUP BOX 2
					1422885_at	SMALL NUCLEAR RIBONUCLEOPROTEIN D3
					1450725_s_at	CARBONIC ANHYDRASE 14
					1454949_at	RIKEN CDNA 2210010O09 GENE
					1418808_at	RETINOL DEHYDROGENASE 5
					1427364_a_at, 1438761_a_at	ORNITHINE DECARBOXYLASE, STRUCTURAL 1
					1418190_at	PARAOXONASE 1
					1419029_at, 1419030_at, 1449324_at	ERO1-LIKE (S. CEREVISIAE)
					1416749_at, 1438251_x_at	HTRA SERINE PEPTIDASE 1
					1416125_at, 1448231_at	FK506 BINDING PROTEIN 5
					1439677_at	EPILEPSY, PROGRESSIVE MYOCLONIC EPILEPSY, TYPE 2 GENE ALPHA
					1419024_at, 1455002_at	PROTEIN TYROSINE PHOSPHATASE 4A1
					1454608_x_at, 1455913_x_at	TRANSTHYRETIN
					1434952_at	CYTOCHROME C OXIDASE SUBUNIT IV ISOFORM 1
					1457451_at	ACTIVIN RECEPTOR IIA
					1452050_at	CALCIUM/CALMODULIN-DEPENDENT PROTEIN KINASE ID
					1444487_at	LECITHIN-RETINOL ACYLTRANSFERASE (PHOSPHATIDYLCHOLINE-RETINOL-O-ACYLTRANSFERASE)
					1436531_at	METHIONINE AMINOPEPTIDASE 2
					1438815_at	HISTONE 2, H2AA1
					1435875_at	PROTEIN KINASE, AMP-ACTIVATED, BETA 2 NON-CATALYTIC SUBUNIT
					1440257_at	OOCYTE SPECIFIC HOMEOBOX 6
					1455420_at	RAD23B HOMOLOG (S. CEREVISIAE)
					1454903_at	NERVE GROWTH FACTOR RECEPTOR (TNFR SUPERFAMILY, MEMBER 16)
					1416344_at	LYSOSOMAL MEMBRANE GLYCOPROTEIN 2
					1442397_at	NUCLEAR X BOX BINDING FACTOR 1

## Sheet: Table 6
TABLE 6 Differentially down-regulated genes functionally clustered by DAVID.
significant
Category	Term	Count	%	PValue	Affy ID	Genes
GOTERM_BP_ALL	cellular metabolism	30	0.4167	0.00148139	1424852_at	MYOCYTE ENHANCER FACTOR 2C
					1428760_at	RIKEN CDNA 4930558A07 GENE
					1429169_at	RNA BINDING MOTIF PROTEIN 3
					1456723_at	ZINC FINGER PROTEIN 689
					1440343_at	RIBOSOMAL PROTEIN S6 KINASE, POLYPEPTIDE 5
					1450034_at	SIGNAL TRANSDUCER AND ACTIVATOR OF TRANSCRIPTION 1
					1451991_at	EPH RECEPTOR A7
					1416349_at	MITOCHONDRIAL RIBOSOMAL PROTEIN L34
					1450953_at	WD REPEAT DOMAIN 39
					1449749_s_at	TRANSCRIPTION FACTOR B1, MITOCHONDRIAL
					1443952_at	THYROID HORMONE RECEPTOR ALPHA
					1434837_at	MEDIATOR OF DNA DAMAGE CHECKPOINT 1
					1433495_at	GLYCOSYLTRANSFERASE 25 DOMAIN CONTAINING 1
					1426364_at	MITOCHONDRIAL RIBOSOME RECYCLING FACTOR
					1421379_at	ZINC FINGER PROTEIN 354B
					1418529_at	O-SIALOGLYCOPROTEIN ENDOPEPTIDASE
					1436833_x_at	TUBULIN TYROSINE LIGASE-LIKE 1
					1453128_at	EXTRA CELLULAR LINK DOMAIN-CONTAINING 1
					1417859_at	GROWTH ARREST SPECIFIC 7
					1451297_at	GULONOLACTONE (L-) OXIDASE
					1448905_at	RIKEN CDNA 1810009F08 GENE
					1416961_at, 1447363_s_at	BUDDING UNINHIBITED BY BENZIMIDAZOLES 1 HOMOLOG, BETA (S. CEREVISIAE)
					1453010_at	RIKEN CDNA 1700069O15 GENE
					1416920_at	RNA BINDING MOTIF PROTEIN 4
					1416826_a_at	TRF (TATA BINDING PROTEIN-RELATED FACTOR)-PROXIMAL PROTEIN HOMOLOG (DROSOPHILA)
					1456378_s_at	F-BOX AND LEUCINE-RICH REPEAT PROTEIN 20
					1456834_at	IBR DOMAIN CONTAINING 2
					1437647_at	DEATH INDUCER-OBLITERATOR 1
					1452388_at	HEAT SHOCK PROTEIN 1B
					1442051_at	HISTONE 2, H3C1
GOTERM_BP_ALL	cellular physiological process	37	0.5139	0.00255437	1424852_at	MYOCYTE ENHANCER FACTOR 2C
					1428760_at	RIKEN CDNA 4930558A07 GENE
					1429169_at	RNA BINDING MOTIF PROTEIN 3
					1456723_at	ZINC FINGER PROTEIN 689
					1440343_at	RIBOSOMAL PROTEIN S6 KINASE, POLYPEPTIDE 5
					1450034_at	SIGNAL TRANSDUCER AND ACTIVATOR OF TRANSCRIPTION 1
					1451991_at	EPH RECEPTOR A7
					1423343_at	SOLUTE CARRIER ORGANIC ANION TRANSPORTER FAMILY, MEMBER 1C1
					1455213_at	RIKEN CDNA 4930488E11 GENE
					1416349_at	MITOCHONDRIAL RIBOSOMAL PROTEIN L34
					1450953_at	WD REPEAT DOMAIN 39
					1449749_s_at	TRANSCRIPTION FACTOR B1, MITOCHONDRIAL
					1434837_at	MEDIATOR OF DNA DAMAGE CHECKPOINT 1
					1443952_at	THYROID HORMONE RECEPTOR ALPHA
					1433495_at	GLYCOSYLTRANSFERASE 25 DOMAIN CONTAINING 1
					1457969_at	RAB INTERACTING FACTOR
					1417834_at	SYNAPTOJANIN 2 BINDING PROTEIN
					1426364_at	MITOCHONDRIAL RIBOSOME RECYCLING FACTOR
					1421379_at	ZINC FINGER PROTEIN 354B
					1418529_at	O-SIALOGLYCOPROTEIN ENDOPEPTIDASE
					1448943_at	NEUROPILIN 1
					1451297_at	GULONOLACTONE (L-) OXIDASE
					1417859_at	GROWTH ARREST SPECIFIC 7
					1436833_x_at	TUBULIN TYROSINE LIGASE-LIKE 1
					1453128_at	EXTRA CELLULAR LINK DOMAIN-CONTAINING 1
					1448905_at	RIKEN CDNA 1810009F08 GENE
					1416961_at, 1447363_s_at	BUDDING UNINHIBITED BY BENZIMIDAZOLES 1 HOMOLOG, BETA (S. CEREVISIAE)
					1453010_at	RIKEN CDNA 1700069O15 GENE
					1416920_at	RNA BINDING MOTIF PROTEIN 4
					1416826_a_at	TRF (TATA BINDING PROTEIN-RELATED FACTOR)-PROXIMAL PROTEIN HOMOLOG (DROSOPHILA)
					1456378_s_at	F-BOX AND LEUCINE-RICH REPEAT PROTEIN 20
					1456834_at	IBR DOMAIN CONTAINING 2
					1437647_at	DEATH INDUCER-OBLITERATOR 1
					1452388_at	HEAT SHOCK PROTEIN 1B
					1427401_at	CHOLINERGIC RECEPTOR, NICOTINIC, ALPHA POLYPEPTIDE 5
					1442051_at	HISTONE 2, H3C1
					1417680_at	POTASSIUM VOLTAGE-GATED CHANNEL, SHAKER-RELATED SUBFAMILY, MEMBER 5
GOTERM_BP_ALL	primary metabolism	28	0.3889	0.00445148	1424852_at	MYOCYTE ENHANCER FACTOR 2C
					1428760_at	RIKEN CDNA 4930558A07 GENE
					1429169_at	RNA BINDING MOTIF PROTEIN 3
					1456723_at	ZINC FINGER PROTEIN 689
					1440343_at	RIBOSOMAL PROTEIN S6 KINASE, POLYPEPTIDE 5
					1450034_at	SIGNAL TRANSDUCER AND ACTIVATOR OF TRANSCRIPTION 1
					1451991_at	EPH RECEPTOR A7
					1416349_at	MITOCHONDRIAL RIBOSOMAL PROTEIN L34
					1450953_at	WD REPEAT DOMAIN 39
					1449749_s_at	TRANSCRIPTION FACTOR B1, MITOCHONDRIAL
					1443952_at	THYROID HORMONE RECEPTOR ALPHA
					1434837_at	MEDIATOR OF DNA DAMAGE CHECKPOINT 1
					1433495_at	GLYCOSYLTRANSFERASE 25 DOMAIN CONTAINING 1
					1426364_at	MITOCHONDRIAL RIBOSOME RECYCLING FACTOR
					1421379_at	ZINC FINGER PROTEIN 354B
					1418529_at	O-SIALOGLYCOPROTEIN ENDOPEPTIDASE
					1436833_x_at	TUBULIN TYROSINE LIGASE-LIKE 1
					1453128_at	EXTRA CELLULAR LINK DOMAIN-CONTAINING 1
					1417859_at	GROWTH ARREST SPECIFIC 7
					1448905_at	RIKEN CDNA 1810009F08 GENE
					1416961_at, 1447363_s_at	BUDDING UNINHIBITED BY BENZIMIDAZOLES 1 HOMOLOG, BETA (S. CEREVISIAE)
					1416920_at	RNA BINDING MOTIF PROTEIN 4
					1416826_a_at	TRF (TATA BINDING PROTEIN-RELATED FACTOR)-PROXIMAL PROTEIN HOMOLOG (DROSOPHILA)
					1456378_s_at	F-BOX AND LEUCINE-RICH REPEAT PROTEIN 20
					1456834_at	IBR DOMAIN CONTAINING 2
					1437647_at	DEATH INDUCER-OBLITERATOR 1
					1452388_at	HEAT SHOCK PROTEIN 1B
					1442051_at	HISTONE 2, H3C1
GOTERM_BP_ALL	metabolism	30	0.4167	0.00550378	1424852_at	MYOCYTE ENHANCER FACTOR 2C
					1428760_at	RIKEN CDNA 4930558A07 GENE
					1429169_at	RNA BINDING MOTIF PROTEIN 3
					1456723_at	ZINC FINGER PROTEIN 689
					1440343_at	RIBOSOMAL PROTEIN S6 KINASE, POLYPEPTIDE 5
					1450034_at	SIGNAL TRANSDUCER AND ACTIVATOR OF TRANSCRIPTION 1
					1451991_at	EPH RECEPTOR A7
					1416349_at	MITOCHONDRIAL RIBOSOMAL PROTEIN L34
					1450953_at	WD REPEAT DOMAIN 39
					1449749_s_at	TRANSCRIPTION FACTOR B1, MITOCHONDRIAL
					1443952_at	THYROID HORMONE RECEPTOR ALPHA
					1434837_at	MEDIATOR OF DNA DAMAGE CHECKPOINT 1
					1433495_at	GLYCOSYLTRANSFERASE 25 DOMAIN CONTAINING 1
					1426364_at	MITOCHONDRIAL RIBOSOME RECYCLING FACTOR
					1421379_at	ZINC FINGER PROTEIN 354B
					1418529_at	O-SIALOGLYCOPROTEIN ENDOPEPTIDASE
					1436833_x_at	TUBULIN TYROSINE LIGASE-LIKE 1
					1453128_at	EXTRA CELLULAR LINK DOMAIN-CONTAINING 1
					1417859_at	GROWTH ARREST SPECIFIC 7
					1451297_at	GULONOLACTONE (L-) OXIDASE
					1448905_at	RIKEN CDNA 1810009F08 GENE
					1416961_at, 1447363_s_at	BUDDING UNINHIBITED BY BENZIMIDAZOLES 1 HOMOLOG, BETA (S. CEREVISIAE)
					1453010_at	RIKEN CDNA 1700069O15 GENE
					1416920_at	RNA BINDING MOTIF PROTEIN 4
					1416826_a_at	TRF (TATA BINDING PROTEIN-RELATED FACTOR)-PROXIMAL PROTEIN HOMOLOG (DROSOPHILA)
					1456378_s_at	F-BOX AND LEUCINE-RICH REPEAT PROTEIN 20
					1456834_at	IBR DOMAIN CONTAINING 2
					1437647_at	DEATH INDUCER-OBLITERATOR 1
					1452388_at	HEAT SHOCK PROTEIN 1B
					1442051_at	HISTONE 2, H3C1
GOTERM_BP_ALL	nucleobase, nucleoside, nucleotide and nucleic acid metabolism	17	0.2361	0.00643356	1421379_at	ZINC FINGER PROTEIN 354B
					1424852_at	MYOCYTE ENHANCER FACTOR 2C
					1428760_at	RIKEN CDNA 4930558A07 GENE
					1456723_at	ZINC FINGER PROTEIN 689
					1429169_at	RNA BINDING MOTIF PROTEIN 3
					1450034_at	SIGNAL TRANSDUCER AND ACTIVATOR OF TRANSCRIPTION 1
					1440343_at	RIBOSOMAL PROTEIN S6 KINASE, POLYPEPTIDE 5
					1448905_at	RIKEN CDNA 1810009F08 GENE
					1416920_at	RNA BINDING MOTIF PROTEIN 4
					1416826_a_at	TRF (TATA BINDING PROTEIN-RELATED FACTOR)-PROXIMAL PROTEIN HOMOLOG (DROSOPHILA)
					1450953_at	WD REPEAT DOMAIN 39
					1437647_at	DEATH INDUCER-OBLITERATOR 1
					1452388_at	HEAT SHOCK PROTEIN 1B
					1449749_s_at	TRANSCRIPTION FACTOR B1, MITOCHONDRIAL
					1443952_at	THYROID HORMONE RECEPTOR ALPHA
					1434837_at	MEDIATOR OF DNA DAMAGE CHECKPOINT 1
					1442051_at	HISTONE 2, H3C1
GOTERM_BP_ALL	cartilage condensation	2	0.0278	0.0275329	1425083_at	OTORAPLIN
					1443952_at	THYROID HORMONE RECEPTOR ALPHA
GOTERM_BP_ALL	macromolecule metabolism	18	0.25	0.0297703	1433495_at	GLYCOSYLTRANSFERASE 25 DOMAIN CONTAINING 1
					1426364_at	MITOCHONDRIAL RIBOSOME RECYCLING FACTOR
					1418529_at	O-SIALOGLYCOPROTEIN ENDOPEPTIDASE
					1429169_at	RNA BINDING MOTIF PROTEIN 3
					1453128_at	EXTRA CELLULAR LINK DOMAIN-CONTAINING 1
					1436833_x_at	TUBULIN TYROSINE LIGASE-LIKE 1
					1440343_at	RIBOSOMAL PROTEIN S6 KINASE, POLYPEPTIDE 5
					1417859_at	GROWTH ARREST SPECIFIC 7
					1416961_at, 1447363_s_at	BUDDING UNINHIBITED BY BENZIMIDAZOLES 1 HOMOLOG, BETA (S. CEREVISIAE)
					1451991_at	EPH RECEPTOR A7
					1416920_at	RNA BINDING MOTIF PROTEIN 4
					1456378_s_at	F-BOX AND LEUCINE-RICH REPEAT PROTEIN 20
					1456834_at	IBR DOMAIN CONTAINING 2
					1416349_at	MITOCHONDRIAL RIBOSOMAL PROTEIN L34
					1452388_at	HEAT SHOCK PROTEIN 1B
					1449749_s_at	TRANSCRIPTION FACTOR B1, MITOCHONDRIAL
					1434837_at	MEDIATOR OF DNA DAMAGE CHECKPOINT 1
					1442051_at	HISTONE 2, H3C1
GOTERM_BP_ALL	biopolymer metabolism	13	0.1806	0.0347847	1433495_at	GLYCOSYLTRANSFERASE 25 DOMAIN CONTAINING 1
					1429169_at	RNA BINDING MOTIF PROTEIN 3
					1436833_x_at	TUBULIN TYROSINE LIGASE-LIKE 1
					1440343_at	RIBOSOMAL PROTEIN S6 KINASE, POLYPEPTIDE 5
					1416961_at, 1447363_s_at	BUDDING UNINHIBITED BY BENZIMIDAZOLES 1 HOMOLOG, BETA (S. CEREVISIAE)
					1451991_at	EPH RECEPTOR A7
					1416920_at	RNA BINDING MOTIF PROTEIN 4
					1456378_s_at	F-BOX AND LEUCINE-RICH REPEAT PROTEIN 20
					1456834_at	IBR DOMAIN CONTAINING 2
					1452388_at	HEAT SHOCK PROTEIN 1B
					1449749_s_at	TRANSCRIPTION FACTOR B1, MITOCHONDRIAL
					1434837_at	MEDIATOR OF DNA DAMAGE CHECKPOINT 1
					1442051_at	HISTONE 2, H3C1
not significant
GOTERM_BP_ALL	cartilage development	2	0.0278	0.0778215	1425083_at	OTORAPLIN
					1443952_at	THYROID HORMONE RECEPTOR ALPHA
GOTERM_BP_ALL	cellular macromolecule metabolism	13	0.1806	0.0796496	1433495_at	GLYCOSYLTRANSFERASE 25 DOMAIN CONTAINING 1
					1426364_at	MITOCHONDRIAL RIBOSOME RECYCLING FACTOR
					1418529_at	O-SIALOGLYCOPROTEIN ENDOPEPTIDASE
					1429169_at	RNA BINDING MOTIF PROTEIN 3
					1436833_x_at	TUBULIN TYROSINE LIGASE-LIKE 1
					1440343_at	RIBOSOMAL PROTEIN S6 KINASE, POLYPEPTIDE 5
					1417859_at	GROWTH ARREST SPECIFIC 7
					1416961_at, 1447363_s_at	BUDDING UNINHIBITED BY BENZIMIDAZOLES 1 HOMOLOG, BETA (S. CEREVISIAE)
					1451991_at	EPH RECEPTOR A7
					1456378_s_at	F-BOX AND LEUCINE-RICH REPEAT PROTEIN 20
					1456834_at	IBR DOMAIN CONTAINING 2
					1416349_at	MITOCHONDRIAL RIBOSOMAL PROTEIN L34
					1452388_at	HEAT SHOCK PROTEIN 1B
GOTERM_BP_ALL	regulation of transcription, DNA-dependent	10	0.1389	0.0915634	1450034_at	SIGNAL TRANSDUCER AND ACTIVATOR OF TRANSCRIPTION 1
					1440343_at	RIBOSOMAL PROTEIN S6 KINASE, POLYPEPTIDE 5
					1416826_a_at	TRF (TATA BINDING PROTEIN-RELATED FACTOR)-PROXIMAL PROTEIN HOMOLOG (DROSOPHILA)
					1450953_at	WD REPEAT DOMAIN 39
					1424852_at	MYOCYTE ENHANCER FACTOR 2C
					1421379_at	ZINC FINGER PROTEIN 354B
					1437647_at	DEATH INDUCER-OBLITERATOR 1
					1428760_at	RIKEN CDNA 4930558A07 GENE
					1443952_at	THYROID HORMONE RECEPTOR ALPHA
					1456723_at	ZINC FINGER PROTEIN 689
GOTERM_BP_ALL	transcription, DNA-dependent	10	0.1389	0.0985006	1450034_at	SIGNAL TRANSDUCER AND ACTIVATOR OF TRANSCRIPTION 1
					1440343_at	RIBOSOMAL PROTEIN S6 KINASE, POLYPEPTIDE 5
					1416826_a_at	TRF (TATA BINDING PROTEIN-RELATED FACTOR)-PROXIMAL PROTEIN HOMOLOG (DROSOPHILA)
					1450953_at	WD REPEAT DOMAIN 39
					1424852_at	MYOCYTE ENHANCER FACTOR 2C
					1421379_at	ZINC FINGER PROTEIN 354B
					1437647_at	DEATH INDUCER-OBLITERATOR 1
					1428760_at	RIKEN CDNA 4930558A07 GENE
					1443952_at	THYROID HORMONE RECEPTOR ALPHA
					1456723_at	ZINC FINGER PROTEIN 689
